# Supplementary material for: (4R,6S,7S,8S,8aS)-6-Ethyl-7,8-dihy­droxy-4-methyl-1,2,3,5,6,7,8,8a-octa­hydro­indolizin-4-ium iodide
Source: Acta Crystallogr Sect E Struct Rep Online. 2011 Nov 30;67(Pt 12):o3520–1. doi: 10.1107/S1600536811051099 (PMC3239140; doi:10.1107/S1600536811051099)
Supplement: Supplementary file 1 [file e-67-o3520-sup1.cif]

##############################################################################
#                                                                            #
# This CIF contains the data in a paper accepted for publication in          #
# Acta Crystallographica Section E. It conforms to the requirements of       #
# Notes for Authors for Acta Crystallographica Section E, and has been       #
# peer reviewed under the auspices of the IUCr Commission on Journals.       #
#                                                                            #
# Full details of the Crystallographic Information File format               #
# are given in the paper "The Crystallographic Information File (CIF):       #
# a New Standard Archive File for Crystallography" by S. R. Hall, F. H.      #
# Allen and I. D. Brown [Acta Cryst. (1991), A47, 655-685].                  #
#                                                                            #
# The current version of the core CIF dictionary is obtainable from          #
# ftp://ftp.iucr.org/pub/cif_core.dic.                                       #
#                                                                            #
# Software is freely available for graphical display of the structure(s)     #
# in this CIF. For information consult the CIF software page                 #
# http://www.iucr.org/resources/cif/software.                                #
#                                                                            #
# This file may be used for bona fide research purposes within the           #
# scientific community so long as proper attribution is given to the journal # 
# article from which it was obtained.                                        #
#                                                                            #
##############################################################################
data_I
_audit_creation_method     SHELXL-97
_chemical_name_systematic
;
(4<i>R</i>,6<i>S</i>,7<i>S</i>,8<i>S</i>,8a<i>S</i>)-6-Ethyl-7,8-dihydroxy-
4-methyl-1,2,3,5,6,7,8,8a-octahydroindolizin-4-ium iodide
;
_chemical_name_common     ?
_chemical_formula_moiety     'C11 H22 N O2 +, I -'
_chemical_formula_sum     'C11 H22 I N O2'
_chemical_formula_iupac     'C11 H22 N O2 +, I -'
_chemical_formula_weight     327.20
_chemical_melting_point     ?
_symmetry_cell_setting     monoclinic
_symmetry_space_group_name_H-M     'P 21'
_symmetry_space_group_name_Hall     'P 2yb'
loop_
    _symmetry_equiv_pos_as_xyz
    'x, y, z'
    '-x, y+1/2, -z'
_cell_length_a     8.18603(14)
_cell_length_b     10.82977(14)
_cell_length_c     8.19874(13)
_cell_angle_alpha     90.00
_cell_angle_beta     110.3688(19)
_cell_angle_gamma     90.00
_cell_volume     681.39(2)
_cell_formula_units_Z     2
_cell_measurement_reflns_used     3330
_cell_measurement_theta_min     3.57
_cell_measurement_theta_max     29.41
_cell_measurement_temperature     298(2)
_exptl_crystal_description     prism
_exptl_crystal_colour     colourless
_exptl_crystal_size_max     0.30
_exptl_crystal_size_mid     0.25
_exptl_crystal_size_min     0.20
_exptl_crystal_density_diffrn     1.595
_exptl_crystal_density_meas     ?
_exptl_crystal_density_method     'not measured'
_exptl_crystal_F_000     328
_exptl_absorpt_coefficient_mu     2.335
_exptl_absorpt_correction_type     multi-scan
_exptl_absorpt_process_details
;
(CrysAlis PRO; Oxford Diffraction, 2009)
;
_exptl_absorpt_correction_T_min     0.520
_exptl_absorpt_correction_T_max     0.638
_diffrn_ambient_temperature     298(2)
_diffrn_radiation_type     MoK\a
_diffrn_radiation_wavelength     0.71073
_diffrn_radiation_source     'fine-focus sealed tube'
_diffrn_radiation_monochromator     graphite
_diffrn_measurement_device_type     'Oxford Diffraction Gemini R CCD'
_diffrn_measurement_method     '\w and \f scans'
_diffrn_detector_area_resol_mean     10.434
_diffrn_reflns_number     18648
_diffrn_reflns_av_R_equivalents     0.0195
_diffrn_reflns_av_sigmaI/netI     0.0116
_diffrn_reflns_theta_min     3.57
_diffrn_reflns_theta_max     29.41
_diffrn_reflns_theta_full     25.00
_diffrn_measured_fraction_theta_max     0.935
_diffrn_measured_fraction_theta_full     0.996
_diffrn_reflns_limit_h_min     -11
_diffrn_reflns_limit_h_max     11
_diffrn_reflns_limit_k_min     -14
_diffrn_reflns_limit_k_max     14
_diffrn_reflns_limit_l_min     -11
_diffrn_reflns_limit_l_max     10
_diffrn_standards_number     0
_diffrn_standards_interval_count     .
_diffrn_standards_interval_time     .
_diffrn_standards_decay_%     0
_refine_special_details
;
Refinement of <i>F</i>^2^ against ALL reflections. The weighted <i>R</i>-factor
<i>wR</i> and goodness of fit <i>S</i> are based on <i>F</i>^2^, conventional
<i>R</i>-factors <i>R</i> are based on <i>F</i>, with <i>F</i> set to zero for
negative <i>F</i>^2^. The threshold expression of <i>F</i>^2^ >
\s(<i>F</i>^2^) is used only for calculating <i>R</i>-factors(gt) <i>etc</i>.
and is not relevant to the choice of reflections for refinement.
<i>R</i>-factors based on <i>F</i>^2^ are statistically about twice as large
as those based on <i>F</i>, and <i>R</i>- factors based on ALL data will be
even larger.
;
_reflns_number_total     3330
_reflns_number_gt     3176
_reflns_threshold_expression     I>2sigma(I)
_refine_ls_structure_factor_coef     Fsqd
_refine_ls_matrix_type     full
_refine_ls_R_factor_all     0.0203
_refine_ls_R_factor_gt     0.0188
_refine_ls_wR_factor_gt     0.0488
_refine_ls_wR_factor_ref     0.0494
_refine_ls_goodness_of_fit_ref     0.913
_refine_ls_restrained_S_all     1.010
_refine_ls_number_reflns     3330
_refine_ls_number_parameters     141
_refine_ls_number_restraints     1
_refine_ls_hydrogen_treatment     constr
_refine_ls_weighting_scheme     calc
_refine_ls_weighting_details
         'calc w=1/[\s^2^(Fo^2^)+(0.0335P)^2^+0.2787P] where P=(Fo^2^+2Fc^2^)/3'
_atom_sites_solution_hydrogens     geom
_atom_sites_solution_primary     direct
_atom_sites_solution_secondary     difmap
_refine_ls_shift/su_max     0.000
_refine_ls_shift/su_mean     0.000
_refine_diff_density_max     0.642
_refine_diff_density_min     -0.687
_refine_ls_extinction_method     'SHELXL97 (Sheldrick, 2008)'
_refine_ls_extinction_coef     0.044(2)
_refine_ls_extinction_expression
                                  'Fc^*^=kFc[1+0.001xFc^2^\l^3^/sin(2\q)]^-1/4^'
_refine_ls_abs_structure_details     'Flack (1983), 1359 Friedel pairs'
_refine_ls_abs_structure_Flack     -0.026(17)
loop_
    _atom_type_symbol
    _atom_type_description
    _atom_type_scat_dispersion_real
    _atom_type_scat_dispersion_imag
    _atom_type_scat_source
    'C' 'C' 0.0033 0.0016
                         'International Tables Vol C Tables 4.2.6.8 and 6.1.1.4'
    'H' 'H' 0.0000 0.0000
                         'International Tables Vol C Tables 4.2.6.8 and 6.1.1.4'
    'N' 'N' 0.0061 0.0033
                         'International Tables Vol C Tables 4.2.6.8 and 6.1.1.4'
    'O' 'O' 0.0106 0.0060
                         'International Tables Vol C Tables 4.2.6.8 and 6.1.1.4'
    'I' 'I' -0.4742 1.8119
                         'International Tables Vol C Tables 4.2.6.8 and 6.1.1.4'
_computing_data_collection
;
CrysAlis PRO (Oxford Diffraction, 2009)
;
_computing_cell_refinement
;
CrysAlis PRO (Oxford Diffraction, 2009)
;
_computing_data_reduction
;
CrysAlis PRO (Oxford Diffraction, 2009)
;
_computing_structure_solution     'SHELXS97 (Sheldrick, 2008)'
_computing_structure_refinement     'SHELXL97 (Sheldrick, 2008)'
_computing_molecular_graphics     'DIAMOND (Brandenburg, 2001)'
_computing_publication_material
;
SHELXL97 (Sheldrick, 2008), PLATON (Spek, 2009) and WinGX
(Farrugia, 1999)
;
loop_
    _atom_site_type_symbol
    _atom_site_label
    _atom_site_fract_x
    _atom_site_fract_y
    _atom_site_fract_z
    _atom_site_U_iso_or_equiv
    _atom_site_adp_type
    _atom_site_calc_flag
    _atom_site_refinement_flags
    _atom_site_occupancy
    _atom_site_symmetry_multiplicity
    _atom_site_disorder_assembly
    _atom_site_disorder_group
    C C2 0.5506(4) 0.1519(3) 0.1098(4) 0.0581(7) Uani d . 1 1 . .
    H H2A 0.4507 0.2056 0.0599 0.070 Uiso calc R 1 1 . .
    H H2B 0.6055 0.1385 0.0237 0.070 Uiso calc R 1 1 . .
    C C3 0.4953(5) 0.0317(3) 0.1635(5) 0.0735(9) Uani d . 1 1 . .
    H H3A 0.5487 -0.0365 0.1238 0.088 Uiso calc R 1 1 . .
    H H3B 0.3697 0.0229 0.1134 0.088 Uiso calc R 1 1 . .
    C C4 0.5545(4) 0.0321(3) 0.3627(4) 0.0538(6) Uani d . 1 1 . .
    H H4A 0.4590 0.0099 0.4012 0.065 Uiso calc R 1 1 . .
    H H4B 0.6495 -0.0256 0.4122 0.065 Uiso calc R 1 1 . .
    C C5 0.6143(3) 0.1645(2) 0.4157(3) 0.0376(4) Uani d . 1 1 . .
    H H5 0.5115 0.2133 0.4092 0.045 Uiso calc R 1 1 . .
    C C6 0.7478(3) 0.1787(2) 0.5989(3) 0.0358(4) Uani d . 1 1 . .
    H H6 0.7088 0.1294 0.6787 0.043 Uiso calc R 1 1 . .
    C C7 0.9331(3) 0.13766(19) 0.6181(3) 0.0336(4) Uani d . 1 1 . .
    H H7 1.0133 0.1641 0.7321 0.040 Uiso calc R 1 1 . .
    C C8 0.9902(3) 0.19544(19) 0.4777(3) 0.0340(4) Uani d . 1 1 . .
    H H8 0.9914 0.2854 0.4913 0.041 Uiso calc R 1 1 . .
    C C9 0.8601(3) 0.1627(2) 0.2992(3) 0.0395(5) Uani d . 1 1 . .
    H H9A 0.8994 0.1978 0.2103 0.047 Uiso calc R 1 1 . .
    H H9B 0.8562 0.0737 0.2853 0.047 Uiso calc R 1 1 . .
    C C10 0.6736(4) 0.3470(2) 0.2554(4) 0.0565(7) Uani d . 1 1 . .
    H H10A 0.7083 0.3703 0.1592 0.085 Uiso calc R 1 1 . .
    H H10B 0.7517 0.3834 0.3603 0.085 Uiso calc R 1 1 . .
    H H10C 0.5572 0.3757 0.2352 0.085 Uiso calc R 1 1 . .
    C C11 1.1720(3) 0.1536(3) 0.4865(3) 0.0477(6) Uani d . 1 1 . .
    H H11A 1.1688 0.0662 0.4598 0.057 Uiso calc R 1 1 . .
    H H11B 1.2044 0.1977 0.3994 0.057 Uiso calc R 1 1 . .
    C C12 1.3095(3) 0.1765(3) 0.6658(4) 0.0586(7) Uani d . 1 1 . .
    H H12A 1.4233 0.1615 0.6611 0.088 Uiso calc R 1 1 . .
    H H12B 1.2894 0.1220 0.7492 0.088 Uiso calc R 1 1 . .
    H H12C 1.3020 0.2606 0.6998 0.088 Uiso calc R 1 1 . .
    N N1 0.6791(2) 0.20968(18) 0.2730(2) 0.0373(4) Uani d . 1 1 . .
    O O1 0.7466(2) 0.30534(17) 0.6448(3) 0.0537(5) Uani d . 1 1 . .
    H H1 0.8265 0.3185 0.7367 0.080 Uiso calc R 1 1 . .
    O O2 0.9442(2) 0.00727(14) 0.6053(2) 0.0444(4) Uani d . 1 1 . .
    H H2 0.9405 -0.0249 0.6945 0.067 Uiso calc R 1 1 . .
    I I1 0.11548(2) 0.38255(2) 0.028309(17) 0.05615(7) Uani d . 1 1 . .
loop_
    _atom_site_aniso_label
    _atom_site_aniso_U_11
    _atom_site_aniso_U_22
    _atom_site_aniso_U_33
    _atom_site_aniso_U_12
    _atom_site_aniso_U_13
    _atom_site_aniso_U_23
    C2 0.0441(13) 0.079(2) 0.0373(12) -0.0013(13) -0.0032(10) -0.0131(12)
    C3 0.0651(18) 0.070(2) 0.072(2) -0.0226(16) 0.0065(16) -0.0302(17)
    C4 0.0494(13) 0.0441(13) 0.0663(17) -0.0150(11) 0.0180(12) -0.0109(12)
    C5 0.0291(9) 0.0385(10) 0.0444(12) -0.0017(8) 0.0118(8) -0.0050(9)
    C6 0.0329(9) 0.0395(11) 0.0371(10) 0.0043(8) 0.0150(8) -0.0039(9)
    C7 0.0351(10) 0.0352(10) 0.0304(10) 0.0048(8) 0.0112(8) 0.0018(8)
    C8 0.0288(9) 0.0361(10) 0.0351(10) 0.0007(8) 0.0088(8) 0.0050(8)
    C9 0.0354(10) 0.0501(12) 0.0321(10) 0.0021(9) 0.0107(8) 0.0033(9)
    C10 0.0488(13) 0.0441(14) 0.0606(15) 0.0033(9) -0.0011(11) 0.0162(10)
    C11 0.0309(10) 0.0685(17) 0.0435(13) 0.0013(10) 0.0127(10) 0.0097(11)
    C12 0.0313(11) 0.082(2) 0.0570(16) -0.0028(12) 0.0086(11) 0.0059(15)
    N1 0.0317(8) 0.0411(9) 0.0318(9) -0.0007(7) 0.0017(7) 0.0010(7)
    O1 0.0487(10) 0.0491(10) 0.0534(10) 0.0136(8) 0.0054(8) -0.0195(8)
    O2 0.0575(10) 0.0344(8) 0.0492(10) 0.0114(7) 0.0286(8) 0.0114(7)
    I1 0.06754(11) 0.06164(10) 0.04070(9) -0.00802(11) 0.02063(6) -0.01043(10)
_geom_special_details
;
All e.s.d.'s (except the e.s.d. in the dihedral angle between two l.s. planes)
are estimated using the full covariance matrix. The cell e.s.d.'s are taken
into account individually in the estimation of e.s.d.'s in distances, angles
and torsion angles; correlations between e.s.d.'s in cell parameters are only
used when they are defined by crystal symmetry. An approximate (isotropic)
treatment of cell e.s.d.'s is used for estimating e.s.d.'s involving l.s.
planes.
;
loop_
    _geom_bond_atom_site_label_1
    _geom_bond_atom_site_label_2
    _geom_bond_site_symmetry_2
    _geom_bond_distance
    _geom_bond_publ_flag
    C2 C3 . 1.494(5) ?
    C2 N1 . 1.520(3) ?
    C2 H2A . 0.9700 ?
    C2 H2B . 0.9700 ?
    C3 C4 . 1.533(5) ?
    C3 H3A . 0.9700 ?
    C3 H3B . 0.9700 ?
    C4 C5 . 1.528(3) ?
    C4 H4A . 0.9700 ?
    C4 H4B . 0.9700 ?
    C5 N1 . 1.523(3) ?
    C5 C6 . 1.527(3) ?
    C5 H5 . 0.9800 ?
    C6 O1 . 1.423(3) ?
    C6 C7 . 1.535(3) ?
    C6 H6 . 0.9800 ?
    C7 O2 . 1.421(3) ?
    C7 C8 . 1.519(3) ?
    C7 H7 . 0.9800 ?
    C8 C9 . 1.522(3) ?
    C8 C11 . 1.533(3) ?
    C8 H8 . 0.9800 ?
    C9 N1 . 1.510(3) ?
    C9 H9A . 0.9700 ?
    C9 H9B . 0.9700 ?
    C10 N1 . 1.493(3) ?
    C10 H10A . 0.9600 ?
    C10 H10B . 0.9600 ?
    C10 H10C . 0.9600 ?
    C11 C12 . 1.529(4) ?
    C11 H11A . 0.9700 ?
    C11 H11B . 0.9700 ?
    C12 H12A . 0.9600 ?
    C12 H12B . 0.9600 ?
    C12 H12C . 0.9600 ?
    O1 H1 . 0.8200 ?
    O2 H2 . 0.8200 ?
loop_
    _geom_angle_atom_site_label_1
    _geom_angle_atom_site_label_2
    _geom_angle_atom_site_label_3
    _geom_angle_site_symmetry_1
    _geom_angle_site_symmetry_3
    _geom_angle
    _geom_angle_publ_flag
    C3 C2 N1 . . 106.7(2) ?
    C3 C2 H2A . . 110.4 ?
    N1 C2 H2A . . 110.4 ?
    C3 C2 H2B . . 110.4 ?
    N1 C2 H2B . . 110.4 ?
    H2A C2 H2B . . 108.6 ?
    C2 C3 C4 . . 107.2(2) ?
    C2 C3 H3A . . 110.3 ?
    C4 C3 H3A . . 110.3 ?
    C2 C3 H3B . . 110.3 ?
    C4 C3 H3B . . 110.3 ?
    H3A C3 H3B . . 108.5 ?
    C5 C4 C3 . . 104.9(2) ?
    C5 C4 H4A . . 110.8 ?
    C3 C4 H4A . . 110.8 ?
    C5 C4 H4B . . 110.8 ?
    C3 C4 H4B . . 110.8 ?
    H4A C4 H4B . . 108.8 ?
    N1 C5 C6 . . 113.69(17) ?
    N1 C5 C4 . . 104.21(19) ?
    C6 C5 C4 . . 115.0(2) ?
    N1 C5 H5 . . 107.9 ?
    C6 C5 H5 . . 107.9 ?
    C4 C5 H5 . . 107.9 ?
    O1 C6 C5 . . 106.78(18) ?
    O1 C6 C7 . . 110.46(18) ?
    C5 C6 C7 . . 114.51(17) ?
    O1 C6 H6 . . 108.3 ?
    C5 C6 H6 . . 108.3 ?
    C7 C6 H6 . . 108.3 ?
    O2 C7 C8 . . 108.01(17) ?
    O2 C7 C6 . . 111.47(18) ?
    C8 C7 C6 . . 110.88(17) ?
    O2 C7 H7 . . 108.8 ?
    C8 C7 H7 . . 108.8 ?
    C6 C7 H7 . . 108.8 ?
    C7 C8 C9 . . 109.65(17) ?
    C7 C8 C11 . . 113.04(18) ?
    C9 C8 C11 . . 108.61(19) ?
    C7 C8 H8 . . 108.5 ?
    C9 C8 H8 . . 108.5 ?
    C11 C8 H8 . . 108.5 ?
    N1 C9 C8 . . 112.42(18) ?
    N1 C9 H9A . . 109.1 ?
    C8 C9 H9A . . 109.1 ?
    N1 C9 H9B . . 109.1 ?
    C8 C9 H9B . . 109.1 ?
    H9A C9 H9B . . 107.9 ?
    N1 C10 H10A . . 109.5 ?
    N1 C10 H10B . . 109.5 ?
    H10A C10 H10B . . 109.5 ?
    N1 C10 H10C . . 109.5 ?
    H10A C10 H10C . . 109.5 ?
    H10B C10 H10C . . 109.5 ?
    C12 C11 C8 . . 112.0(2) ?
    C12 C11 H11A . . 109.2 ?
    C8 C11 H11A . . 109.2 ?
    C12 C11 H11B . . 109.2 ?
    C8 C11 H11B . . 109.2 ?
    H11A C11 H11B . . 107.9 ?
    C11 C12 H12A . . 109.5 ?
    C11 C12 H12B . . 109.5 ?
    H12A C12 H12B . . 109.5 ?
    C11 C12 H12C . . 109.5 ?
    H12A C12 H12C . . 109.5 ?
    H12B C12 H12C . . 109.5 ?
    C10 N1 C9 . . 110.1(2) ?
    C10 N1 C2 . . 109.6(2) ?
    C9 N1 C2 . . 109.31(19) ?
    C10 N1 C5 . . 112.8(2) ?
    C9 N1 C5 . . 111.69(16) ?
    C2 N1 C5 . . 103.01(19) ?
    C6 O1 H1 . . 109.5 ?
    C7 O2 H2 . . 109.5 ?
loop_
    _geom_torsion_atom_site_label_1
    _geom_torsion_atom_site_label_2
    _geom_torsion_atom_site_label_3
    _geom_torsion_atom_site_label_4
    _geom_torsion_site_symmetry_1
    _geom_torsion_site_symmetry_2
    _geom_torsion_site_symmetry_3
    _geom_torsion_site_symmetry_4
    _geom_torsion
    _geom_torsion_publ_flag
    N1 C2 C3 C4 . . . . 13.6(3) ?
    C2 C3 C4 C5 . . . . 10.0(3) ?
    C3 C4 C5 N1 . . . . -29.6(3) ?
    C3 C4 C5 C6 . . . . -154.8(2) ?
    N1 C5 C6 O1 . . . . 77.7(2) ?
    C4 C5 C6 O1 . . . . -162.2(2) ?
    N1 C5 C6 C7 . . . . -44.9(3) ?
    C4 C5 C6 C7 . . . . 75.2(3) ?
    O1 C6 C7 O2 . . . . 168.90(18) ?
    C5 C6 C7 O2 . . . . -70.5(2) ?
    O1 C6 C7 C8 . . . . -70.7(2) ?
    C5 C6 C7 C8 . . . . 49.9(2) ?
    O2 C7 C8 C9 . . . . 66.0(2) ?
    C6 C7 C8 C9 . . . . -56.5(2) ?
    O2 C7 C8 C11 . . . . -55.4(2) ?
    C6 C7 C8 C11 . . . . -177.79(19) ?
    C7 C8 C9 N1 . . . . 60.6(2) ?
    C11 C8 C9 N1 . . . . -175.43(19) ?
    C7 C8 C11 C12 . . . . -54.9(3) ?
    C9 C8 C11 C12 . . . . -176.8(2) ?
    C8 C9 N1 C10 . . . . 71.0(2) ?
    C8 C9 N1 C2 . . . . -168.5(2) ?
    C8 C9 N1 C5 . . . . -55.1(2) ?
    C3 C2 N1 C10 . . . . -152.2(3) ?
    C3 C2 N1 C9 . . . . 87.0(3) ?
    C3 C2 N1 C5 . . . . -31.8(3) ?
    C6 C5 N1 C10 . . . . -78.1(2) ?
    C4 C5 N1 C10 . . . . 155.86(19) ?
    C6 C5 N1 C9 . . . . 46.5(2) ?
    C4 C5 N1 C9 . . . . -79.5(2) ?
    C6 C5 N1 C2 . . . . 163.7(2) ?
    C4 C5 N1 C2 . . . . 37.7(2) ?
loop_
    _geom_hbond_atom_site_label_D
    _geom_hbond_atom_site_label_H
    _geom_hbond_atom_site_label_A
    _geom_hbond_site_symmetry_A
    _geom_hbond_distance_DH
    _geom_hbond_distance_HA
    _geom_hbond_distance_DA
    _geom_hbond_angle_DHA
    O1 H1 I1 1_656 0.82 2.80 3.6187(18) 173.2
    O2 H2 I1 2_646 0.82 2.67 3.4798(16) 172.2
data_global
_journal_date_recd_electronic     2011-11-18
_journal_date_accepted     2011-11-28
_journal_name_full     'Acta Crystallographica, Section E'
_journal_year     2011
_journal_volume     67
_journal_issue     12
_journal_page_first     o3520
_journal_page_last     o3521
_journal_paper_category     QO
_journal_paper_doi     10.1107/S1600536811051099
_journal_coeditor_code     BQ2323
_publ_contact_author_name     "Vr\'abel, Viktor"
_publ_contact_author_address
;
Institute of Analytical Chemistry
Faculty of Chemical and Food Technology
Slovak Technical University
Radlinsk\'eho 9
SK-812 37 Bratislava
Slovak Republic
;
_publ_contact_author_email     viktor.vrabel@stuba.sk
_publ_contact_author_fax     ?
_publ_contact_author_phone     '00421 02 59325375'
_publ_section_title
;\
(4<i>R</i>,6<i>S</i>,7<i>S</i>,8<i>S</i>,8a<i>S</i>)-6-Ethyl-7,8-dihydroxy-4-\
methyl-1,2,3,5,6,7,8,8a-octahydroindolizin-4-ium iodide
;
loop_
    _publ_author_name
    _publ_author_address
    "Vr\'abel, Viktor"
;
Institute of Analytical Chemistry
Faculty of Chemical and Food Technology
Slovak University of Technology
Radlinsk\'eho 9
SK-812 37 Bratislava
Slovak Republic 81237
;
    "Siv\'y, J\'ulius"
;
Institute of Mathematics and Physics
Faculty of Mechanical Engineering
Slovak University of Technology
N\'amestie slobody 17
SK-812 31 Bratislava
Slovak Republic 81231
;
    "\<Svorc, \<Lubom\'ir"
;
Institute of Analytical Chemistry
Faculty of Chemical and Food Technology
Slovak University of Technology
Radlinsk\'eho 9
SK-812 37 Bratislava
Slovak Republic 81237
;
    "Peter \<Saf\'a\<r"
;
Institute of Organic Chemistry, Catalysis and Petrochemistry
Faculty of Chemical and Food Technology
Slovak University of Technology
Radlinsk\'eho 9
SK-812 37 Bratislava
Slovak Republic 81237
;
    "\<Zu\<ziov\'a, Jozef\'ina"
;
Institute of Organic Chemistry, Catalysis and Petrochemistry
Faculty of Chemical and Food Technology
Slovak University of Technology
Radlinsk\'eho 9
SK-812 37 Bratislava
Slovak Republic 81237
;
