# Supplementary material for: (4R,6S,7S,8S,8aS)-6-Ethyl-7,8-dihy­droxy-4-methyl-1,2,3,5,6,7,8,8a-octa­hydro­indolizin-4-ium iodide
Source: Acta Crystallogr Sect E Struct Rep Online. 2011 Nov 30;67(Pt 12):o3520–1. doi: 10.1107/S1600536811051099 (PMC3239140; doi:10.1107/S1600536811051099)
Supplement: Supplementary file 2 [file e-67-o3520-Isup2.hkl]

# 
# h,k,l, Fc-squared, Fo-squared, sigma(Fo-squared) and status flag 
# 
data_I
_shelx_title '    EXP_543 IN P2(1)' 
_shelx_refln_list_code          4 
_shelx_F_calc_maximum      123.08 
_exptl_crystal_F_000       328.00 
_reflns_d_resolution_high  0.7237 
 
loop_ 
 _symmetry_equiv_pos_as_xyz 
 'x, y, z' 
 '-x, y+1/2, -z' 
 
_cell_length_a     8.1860 
_cell_length_b    10.8298 
_cell_length_c     8.1987 
_cell_angle_alpha  90.000 
_cell_angle_beta  110.369 
_cell_angle_gamma  90.000 
 
_shelx_F_squared_multiplier     1.000 
 
loop_ 
 _refln_index_h 
 _refln_index_k 
 _refln_index_l 
 _refln_F_squared_calc 
 _refln_F_squared_meas 
 _refln_F_squared_sigma 
 _refln_observed_status 
   0 -14   0       46.37       45.08      3.02 o 
   1 -14   0        8.04        7.54      2.14 o 
   2 -14   0        0.13        1.97      2.86 o 
   1 -13   0       25.21       24.87      1.64 o 
   2 -13   0       41.43       44.36      2.83 o 
   3 -13   0       20.62       18.59      2.34 o 
   0 -12   0      102.04       94.32      3.68 o 
   1 -12   0       60.40       60.24      2.17 o 
   2 -12   0        2.87        3.92      1.16 o 
   3 -12   0       37.23       39.47      2.44 o 
   4 -12   0       42.15       44.78      5.50 o 
   5 -12   0       43.41       43.17      3.50 o 
   1 -11   0       82.41       80.11      2.26 o 
   2 -11   0      171.88      183.44      3.25 o 
   3 -11   0      131.25      131.44      3.04 o 
   4 -11   0        3.94        2.47      1.17 o 
   5 -11   0       35.86       36.83      2.72 o 
   6 -11   0       35.51       40.31      3.46 o 
   0 -10   0      403.18      429.54      8.29 o 
   1 -10   0      325.92      322.11      3.94 o 
   2 -10   0        7.45        8.01      1.03 o 
   3 -10   0       81.16       76.49      1.94 o 
   4 -10   0      179.74      187.05      3.63 o 
   5 -10   0       61.41       56.67      3.05 o 
   6 -10   0       16.44       12.13      2.06 o 
   7 -10   0       18.40       18.98      3.61 o 
   1  -9   0      385.36      380.61      4.00 o 
   2  -9   0      621.25      630.15      5.05 o 
   3  -9   0      265.56      257.30      3.77 o 
   4  -9   0      102.47       93.54      2.26 o 
   5  -9   0       57.75       61.13      1.90 o 
   6  -9   0       70.81       73.48      3.39 o 
   7  -9   0       21.62       25.63      2.62 o 
   8  -9   0       15.74        8.98      3.09 o 
   0  -8   0     1253.72     1290.94      9.49 o 
   1  -8   0      762.53      764.38      5.17 o 
   2  -8   0      188.86      183.91      2.27 o 
   3  -8   0      355.20      358.67      3.34 o 
   4  -8   0      631.54      637.48      7.22 o 
   5  -8   0      248.46      253.31      4.51 o 
   6  -8   0       67.45       59.63      2.88 o 
   7  -8   0        0.25       -0.54      1.77 o 
   8  -8   0        4.28        2.77      2.64 o 
   1  -7   0     1337.09     1342.92      9.95 o 
   2  -7   0     1490.52     1468.47      5.82 o 
   3  -7   0      996.35     1016.60      5.34 o 
   4  -7   0       23.85       22.57      1.43 o 
   5  -7   0       10.50       10.38      0.92 o 
   6  -7   0      162.78      169.10      3.57 o 
   7  -7   0      188.43      179.09      4.79 o 
   8  -7   0        6.57        4.22      1.99 o 
   9  -7   0       21.56       27.89      3.12 o 
   0  -6   0     4576.92     4562.41     28.82 o 
   1  -6   0      844.85      818.17      4.48 o 
   2  -6   0      124.37      133.51      1.87 o 
   3  -6   0      328.84      324.40      2.72 o 
   4  -6   0      739.12      714.98      3.55 o 
   5  -6   0      525.16      514.85      5.04 o 
   6  -6   0        9.59        8.40      0.63 o 
   7  -6   0       41.54       46.86      3.29 o 
   8  -6   0       50.84       57.71      5.04 o 
   9  -6   0       71.07       67.36      4.27 o 
   1  -5   0      876.39      793.57      3.99 o 
   2  -5   0     3083.95     3099.46      9.22 o 
   3  -5   0      632.22      602.96      2.78 o 
   4  -5   0       24.30       23.55      0.72 o 
   5  -5   0      243.44      232.27      2.34 o 
   6  -5   0      435.37      446.14      3.39 o 
   7  -5   0      184.29      169.72      4.31 o 
   8  -5   0       24.13       18.72      2.05 o 
   9  -5   0        0.84       -0.61      2.18 o 
   0  -4   0     7158.97     6703.10    117.35 o 
   1  -4   0     2900.72     2980.89     22.98 o 
   2  -4   0       47.61       49.66      1.20 o 
   3  -4   0     1142.70     1118.13      3.56 o 
   4  -4   0     2474.77     2440.72      7.60 o 
   5  -4   0      657.43      646.56      3.98 o 
   6  -4   0       56.76       51.22      1.09 o 
   7  -4   0       54.60       60.45      1.46 o 
   8  -4   0       76.68       81.96      3.34 o 
   9  -4   0       26.32       27.60      2.39 o 
  10  -4   0        6.26        2.57      3.56 o 
   1  -3   0     2845.09     2857.87     31.13 o 
   2  -3   0     4605.19     4490.60     29.55 o 
   3  -3   0     2319.74     2370.20      8.27 o 
   4  -3   0      146.83      158.40      1.06 o 
   5  -3   0      389.13      401.21      1.92 o 
   6  -3   0      545.85      545.90      2.69 o 
   7  -3   0      404.14      400.80      3.23 o 
   8  -3   0       20.74       13.82      1.24 o 
   9  -3   0       25.98       34.74      2.66 o 
  10  -3   0       16.91       16.90      3.58 o 
   0  -2   0     1217.47     1309.83      8.06 o 
   1  -2   0     4187.72     4225.56     72.38 o 
   2  -2   0     1529.14     1571.25      6.99 o 
   3  -2   0     1276.00     1283.49      4.92 o 
   4  -2   0     2008.65     1937.55      6.79 o 
   5  -2   0     1176.87     1171.62      3.42 o 
   6  -2   0      176.73      165.03      1.61 o 
   7  -2   0       42.61       45.34      0.95 o 
   8  -2   0      151.58      166.77      2.45 o 
   9  -2   0       85.03       88.46      2.61 o 
  10  -2   0        8.36        5.08      2.54 o 
   2  -1   0     9149.54     9072.68    156.72 o 
   3  -1   0     5815.99     5938.08     48.58 o 
   4  -1   0      173.64      188.59      1.29 o 
   5  -1   0      484.09      487.30      2.33 o 
   6  -1   0      593.64      598.41      3.04 o 
   7  -1   0      252.95      245.03      2.30 o 
   8  -1   0       27.22       20.36      1.13 o 
   9  -1   0       13.10       13.14      1.40 o 
  10  -1   0        8.16       13.65      2.94 o 
   2   0   0      171.59      203.46      1.42 o 
   3   0   0      688.76      637.34      2.63 o 
   4   0   0     1640.25     1635.03      4.11 o 
   5   0   0     1742.99     1754.26      4.32 o 
   6   0   0       46.32       42.87      0.88 o 
   7   0   0      103.30      117.38      2.36 o 
   8   0   0       82.36       90.60      2.02 o 
   9   0   0       54.68       51.29      1.75 o 
  10   0   0        1.04        0.07      1.86 o 
   2   1   0     9094.45     9192.09    114.24 o 
   3   1   0     6025.69     6162.78     28.01 o 
   4   1   0      194.17      213.09      1.36 o 
   5   1   0      434.00      431.69      2.26 o 
   6   1   0      590.30      592.51      3.44 o 
   7   1   0      264.66      246.89      3.72 o 
   8   1   0       27.45       20.13      1.54 o 
   9   1   0       15.17       17.01      1.30 o 
  10   1   0        9.17       12.59      1.89 o 
   1   2   0     4142.75     4375.82     29.20 o 
   2   2   0     1588.60     1659.29      3.99 o 
   3   2   0     1382.30     1400.12      3.21 o 
   4   2   0     2036.16     2002.97      4.74 o 
   5   2   0     1180.71     1180.41      4.04 o 
   6   2   0      182.75      171.47      2.35 o 
   7   2   0       34.39       36.23      1.36 o 
   8   2   0      144.73      156.70      3.47 o 
   9   2   0       81.26       79.33      2.85 o 
  10   2   0        7.75        4.71      1.96 o 
   1   3   0     2939.85     2974.22     22.37 o 
   2   3   0     4623.37     4584.55     49.24 o 
   3   3   0     2201.73     2256.10     12.48 o 
   4   3   0      156.20      165.06      1.53 o 
   5   3   0      387.86      400.27      2.15 o 
   6   3   0      545.76      545.42      4.26 o 
   7   3   0      388.10      389.89      3.93 o 
   8   3   0       20.92       14.02      1.53 o 
   9   3   0       25.50       32.56      2.08 o 
  10   3   0       17.42       20.01      2.24 o 
   0   4   0     7446.26     7430.70     70.16 o 
   1   4   0     2959.86     3072.63     13.95 o 
   2   4   0       54.83       56.07      0.74 o 
   3   4   0     1090.34     1056.09      3.29 o 
   4   4   0     2512.07     2524.75      9.71 o 
   5   4   0      646.49      641.28      4.52 o 
   6   4   0       49.49       47.52      1.53 o 
   7   4   0       60.32       72.28      2.67 o 
   8   4   0       76.88       82.45      2.87 o 
   9   4   0       26.84       25.10      2.02 o 
  10   4   0        7.31       10.69      4.95 o 
   1   5   0      931.74      867.22      2.60 o 
   2   5   0     3058.30     3067.12     18.50 o 
   3   5   0      627.75      581.23      6.00 o 
   4   5   0       26.00       25.73      0.64 o 
   5   5   0      240.83      240.83      3.33 o 
   6   5   0      435.65      449.89      5.45 o 
   7   5   0      200.29      184.61      3.90 o 
   8   5   0       25.19       20.99      1.87 o 
   9   5   0        0.77       -0.21      1.87 o 
   0   6   0     4143.11     4105.73     22.73 o 
   1   6   0      845.85      806.54      2.40 o 
   2   6   0      119.05      124.55      1.22 o 
   3   6   0      349.45      346.37      2.43 o 
   4   6   0      750.80      738.92      3.74 o 
   5   6   0      523.90      513.99      5.00 o 
   6   6   0       15.07       13.33      1.50 o 
   7   6   0       40.53       47.08      2.38 o 
   8   6   0       50.97       58.63      2.68 o 
   9   6   0       71.26       68.81      4.39 o 
   1   7   0     1354.13     1379.85      4.47 o 
   2   7   0     1441.88     1431.46      4.32 o 
   3   7   0      952.10      977.25      3.05 o 
   4   7   0       24.56       21.75      0.79 o 
   5   7   0       19.29       19.19      1.60 o 
   6   7   0      166.54      169.77      3.85 o 
   7   7   0      181.82      176.79      4.18 o 
   8   7   0        7.47        5.05      1.77 o 
   0   8   0     1357.88     1397.39      6.35 o 
   1   8   0      748.68      748.24      2.89 o 
   2   8   0      186.71      179.63      1.90 o 
   3   8   0      378.02      385.78      2.11 o 
   4   8   0      620.11      616.82      4.04 o 
   5   8   0      240.18      246.86      4.41 o 
   6   8   0       68.56       58.26      2.55 o 
   7   8   0        0.97        2.29      1.54 o 
   8   8   0        7.07        6.30      2.83 o 
   1   9   0      379.63      372.86      2.27 o 
   2   9   0      618.77      612.60      5.08 o 
   3   9   0      296.22      283.52      2.29 o 
   4   9   0      102.17       77.49      2.32 o 
   5   9   0       56.97       66.08      2.63 o 
   6   9   0       71.09       75.53      2.95 o 
   7   9   0       15.60       18.04      1.97 o 
   0  10   0      406.95      422.15      3.78 o 
   1  10   0      338.98      331.84      2.06 o 
   2  10   0        9.33        9.96      0.37 o 
   3  10   0       71.06       65.24      1.05 o 
   4  10   0      163.37      165.64      3.82 o 
   5  10   0       63.12       57.18      2.62 o 
   6  10   0       16.93       13.00      1.74 o 
   1  11   0       83.02       85.04      1.31 o 
   2  11   0      174.69      179.02      3.79 o 
   3  11   0      132.24      129.12      3.37 o 
   4  11   0        4.33        4.46      1.47 o 
   5  11   0       37.77       43.25      2.49 o 
   6  11   0       33.78       37.58      5.51 o 
   0  12   0       99.46       90.50      2.45 o 
   1  12   0       62.66       62.80      1.81 o 
   2  12   0        2.24        1.30      0.98 o 
   3  12   0       40.90       43.68      2.28 o 
   4  12   0       48.49       51.32      2.61 o 
   5  12   0       42.56       37.13      3.82 o 
   1  13   0       24.63       26.82      1.42 o 
   2  13   0       40.94       41.58      2.99 o 
   3  13   0       19.65       16.00      1.86 o 
   4  13   0       12.58       10.01      2.90 o 
   0  14   0       43.65       52.08      3.40 o 
   1  14   0        6.68        6.50      2.74 o 
   2  14   0        0.23        1.62      2.99 o 
   3  14   0       24.48       25.73      3.19 o 
  -3 -14   1       14.46       14.04      3.05 o 
  -2 -14   1        4.32        3.30      2.51 o 
  -1 -14   1       58.76       57.58      3.90 o 
   0 -14   1       28.48       28.49      4.89 o 
   1 -14   1       21.59       14.85      4.54 o 
  -4 -13   1       28.14       26.73      2.64 o 
  -3 -13   1       61.04       65.75      3.31 o 
  -2 -13   1       79.35       81.98      3.21 o 
  -1 -13   1       20.04       20.69      2.03 o 
   0 -13   1        2.12        1.87      1.75 o 
   1 -13   1       45.63       42.58      2.82 o 
   2 -13   1       48.56       55.61      3.35 o 
  -5 -12   1       39.11       33.33      5.30 o 
  -4 -12   1       75.74       78.29      3.30 o 
  -3 -12   1       13.68       13.34      1.86 o 
  -2 -12   1       10.79        7.96      1.45 o 
  -1 -12   1      115.40      119.85      4.58 o 
   0 -12   1      167.96      171.18      3.38 o 
   1 -12   1       31.02       30.60      1.66 o 
   2 -12   1       17.43       17.30      1.44 o 
   3 -12   1       45.80       47.46      2.04 o 
   4 -12   1       55.84       54.92      3.40 o 
  -7 -11   1        7.80        7.70      3.77 o 
  -6 -11   1       39.16       38.06      3.41 o 
  -5 -11   1        8.07       10.18      1.63 o 
  -4 -11   1       13.17       11.38      1.62 o 
  -3 -11   1      128.15      117.28      3.75 o 
  -2 -11   1      186.49      191.86      4.14 o 
  -1 -11   1      108.54      107.03      2.58 o 
   0 -11   1        1.07        0.49      1.03 o 
   1 -11   1      148.27      149.90      2.95 o 
   2 -11   1      230.92      226.74      3.89 o 
   3 -11   1       69.02       62.73      1.90 o 
   4 -11   1       12.63       11.50      1.54 o 
   5 -11   1       12.61       14.98      2.16 o 
  -7 -10   1        7.60        4.39      2.49 o 
  -6 -10   1       39.55       36.00      2.57 o 
  -5 -10   1      105.52      104.07      2.75 o 
  -4 -10   1      250.21      253.55      4.93 o 
  -3 -10   1      101.04      111.87      3.45 o 
  -2 -10   1       19.70       20.28      1.73 o 
  -1 -10   1      329.08      321.36      4.42 o 
   0 -10   1      314.92      309.88      3.87 o 
   1 -10   1      153.95      146.76      2.74 o 
   2 -10   1        9.42        7.54      0.86 o 
   3 -10   1      111.25      119.52      2.33 o 
   4 -10   1      170.98      168.86      2.71 o 
   5 -10   1       78.74       77.54      3.58 o 
   6 -10   1        2.68        0.84      2.14 o 
  -8  -9   1       22.53       18.81      2.83 o 
  -7  -9   1       97.62       93.98      3.82 o 
  -6  -9   1       58.12       63.55      2.01 o 
  -5  -9   1       44.77       50.54      1.85 o 
  -4  -9   1       56.19       53.42      1.85 o 
  -3  -9   1      691.46      692.53      7.47 o 
  -2  -9   1      308.90      317.98      4.56 o 
  -1  -9   1      162.17      156.95      2.94 o 
   0  -9   1       67.42       69.34      1.86 o 
   1  -9   1      420.62      435.59      4.20 o 
   2  -9   1      560.35      570.87      4.96 o 
   3  -9   1       79.31       75.28      1.77 o 
   4  -9   1        3.96        4.40      0.79 o 
   5  -9   1       48.58       51.86      2.88 o 
   6  -9   1      106.34      111.75      4.82 o 
   7  -9   1       58.46       57.33      3.96 o 
  -9  -8   1       22.31       21.07      3.28 o 
  -8  -8   1       81.38       87.01      3.77 o 
  -7  -8   1       56.82       62.52      3.02 o 
  -6  -8   1       19.06       15.21      1.08 o 
  -5  -8   1      276.50      277.36      6.44 o 
  -4  -8   1      131.72      126.36      2.28 o 
  -3  -8   1       57.09       57.98      1.61 o 
  -2  -8   1       40.34       41.44      1.29 o 
  -1  -8   1      680.43      675.93      4.93 o 
   0  -8   1     1211.00     1208.15      6.52 o 
   1  -8   1      248.70      256.06      2.63 o 
   2  -8   1      117.33      120.35      1.86 o 
   3  -8   1      455.63      459.88      3.72 o 
   4  -8   1      479.88      481.04      4.51 o 
   5  -8   1       86.82       80.33      3.70 o 
   6  -8   1        6.48        6.20      1.63 o 
   7  -8   1       24.55       31.40      2.64 o 
  -9  -7   1        8.22        5.66      2.82 o 
  -8  -7   1       35.57       25.46      4.81 o 
  -7  -7   1       50.84       49.53      2.34 o 
  -6  -7   1      220.11      240.58      3.04 o 
  -5  -7   1      107.94      111.27      2.09 o 
  -4  -7   1       67.94       61.69      1.57 o 
  -3  -7   1      530.29      539.06      5.14 o 
  -2  -7   1     2077.55     2057.35      7.79 o 
  -1  -7   1       88.10       84.20      2.40 o 
   0  -7   1      302.18      323.56      3.15 o 
   1  -7   1      968.18      984.12      4.90 o 
   2  -7   1      787.76      771.46      5.73 o 
   3  -7   1      733.20      737.19      4.31 o 
   4  -7   1       94.15       94.05      2.60 o 
   5  -7   1      344.46      351.62      4.84 o 
   6  -7   1      289.30      294.89      7.71 o 
   7  -7   1       31.53       31.75      2.51 o 
   8  -7   1       15.18       12.97      2.28 o 
  -9  -6   1       21.71       23.19      2.22 o 
  -8  -6   1       59.92       66.37      3.58 o 
  -7  -6   1        4.87        1.47      1.21 o 
  -6  -6   1      169.33      146.75      2.78 o 
  -5  -6   1      862.95      861.04      5.83 o 
  -4  -6   1     1553.25     1545.61      6.78 o 
  -3  -6   1      342.53      340.82      3.02 o 
  -2  -6   1      195.27      199.89      1.56 o 
  -1  -6   1     1347.36     1383.71      4.32 o 
   0  -6   1     3232.24     3326.28     12.94 o 
   1  -6   1     1849.79     1927.62     11.49 o 
   2  -6   1      216.42      213.75      2.20 o 
   3  -6   1      926.93      937.84      4.43 o 
   4  -6   1      596.67      616.11      7.16 o 
   5  -6   1      345.52      338.08      2.07 o 
   6  -6   1       31.84       27.09      2.21 o 
   7  -6   1       30.61       43.01      2.70 o 
   8  -6   1       33.31       33.78      2.60 o 
 -10  -5   1       11.69       13.70      3.22 o 
  -9  -5   1        4.18        4.15      1.93 o 
  -8  -5   1       44.59       38.28      2.09 o 
  -7  -5   1      445.35      438.23      3.32 o 
  -6  -5   1      266.08      267.82      2.11 o 
  -5  -5   1       94.60      100.01      0.96 o 
  -4  -5   1      670.64      646.98     16.97 o 
  -3  -5   1     2525.18     2492.31     26.20 o 
  -2  -5   1     3502.48     3489.11     19.71 o 
  -1  -5   1     1766.37     1838.28      4.86 o 
   0  -5   1      560.54      584.71      2.89 o 
   1  -5   1     1599.68     1567.46      5.12 o 
   2  -5   1     2156.08     2146.06      7.20 o 
   3  -5   1     1199.45     1215.15     12.33 o 
   4  -5   1       43.67       46.01      0.77 o 
   5  -5   1      191.60      191.73      1.60 o 
   6  -5   1      139.17      141.21      1.84 o 
   7  -5   1      137.89      133.49      4.15 o 
   8  -5   1        2.52        1.47      1.89 o 
   9  -5   1       17.66       23.08      2.67 o 
 -10  -4   1        9.40        8.25      2.97 o 
  -9  -4   1       81.53       84.64      3.46 o 
  -8  -4   1       61.23       70.34      1.90 o 
  -7  -4   1       29.84       37.32      1.03 o 
  -6  -4   1      229.93      206.85      1.89 o 
  -5  -4   1     1036.43     1040.35      4.90 o 
  -4  -4   1     1384.67     1317.85      7.95 o 
  -3  -4   1      476.68      449.77      2.10 o 
  -2  -4   1      856.99      902.79      5.32 o 
  -1  -4   1     2816.74     2830.90      9.27 o 
   0  -4   1     4936.79     4835.68     39.59 o 
   1  -4   1     2499.20     2546.87     17.50 o 
   2  -4   1       29.46       37.24      0.86 o 
   3  -4   1      826.63      812.12      5.09 o 
   4  -4   1     1069.04     1059.98      3.05 o 
   5  -4   1      597.04      564.46      2.96 o 
   6  -4   1      112.80      101.04      1.52 o 
   7  -4   1       77.77       84.22      2.11 o 
   8  -4   1       73.33       84.05      3.58 o 
   9  -4   1       75.27       73.31      3.58 o 
 -10  -3   1        9.53       12.33      2.39 o 
  -9  -3   1        3.31        3.22      1.69 o 
  -8  -3   1       91.99       77.05      1.95 o 
  -7  -3   1      258.21      254.02      2.08 o 
  -6  -3   1      658.25      662.55      2.71 o 
  -5  -3   1       59.06       59.92      0.72 o 
  -4  -3   1      179.58      182.32      1.73 o 
  -3  -3   1     4291.74     4300.08     29.07 o 
  -2  -3   1     5124.66     4906.72    111.07 o 
  -1  -3   1     4163.08     4116.51     57.39 o 
   0  -3   1      411.64      433.47      1.57 o 
   1  -3   1     1966.88     1978.20      9.21 o 
   2  -3   1     4633.41     4451.21     16.93 o 
   3  -3   1     1509.27     1499.81      5.11 o 
   4  -3   1       79.25       89.01      0.97 o 
   5  -3   1      398.53      391.14      2.16 o 
   6  -3   1      571.47      573.86      4.12 o 
   7  -3   1       94.04       82.40      1.70 o 
   8  -3   1       21.86       17.90      1.37 o 
   9  -3   1        0.79       -0.03      3.68 o 
 -10  -2   1       41.53       34.76      2.64 o 
  -9  -2   1       49.77       51.11      1.96 o 
  -8  -2   1      171.89      175.57      2.24 o 
  -7  -2   1       69.28       68.47      1.37 o 
  -6  -2   1      292.72      293.30      1.98 o 
  -5  -2   1     1475.86     1476.37      3.93 o 
  -4  -2   1     3854.42     3957.64     12.20 o 
  -3  -2   1      616.08      607.35      2.48 o 
  -2  -2   1      589.73      632.93      2.36 o 
  -1  -2   1    11320.82     9382.72    196.07 o 
   0  -2   1    14946.39    13812.71    957.12 o 
   1  -2   1     3225.26     3336.34     11.16 o 
   2  -2   1       65.13       57.62      0.57 o 
   3  -2   1     1560.48     1499.20      5.67 o 
   4  -2   1     1930.05     1904.82     10.54 o 
   5  -2   1      480.57      454.16      7.79 o 
   6  -2   1       10.72       14.01      0.78 o 
   7  -2   1       91.80      105.02      1.83 o 
   8  -2   1       93.45       96.37      2.59 o 
   9  -2   1       10.55        6.53      2.15 o 
  10  -2   1        1.20        0.61      4.77 o 
 -10  -1   1       14.53       17.91      1.63 o 
  -9  -1   1        3.16        7.28      1.22 o 
  -8  -1   1       28.84       22.11      1.02 o 
  -7  -1   1      620.97      611.73      4.77 o 
  -6  -1   1      987.56      998.67      4.30 o 
  -5  -1   1      176.87      173.98      1.47 o 
  -4  -1   1     1531.18     1689.16      6.38 o 
  -3  -1   1     2263.65     2393.22      9.26 o 
  -2  -1   1     6068.95     6349.42     52.30 o 
  -1  -1   1     3979.79     4415.00     48.66 o 
   1  -1   1     7310.08     7045.39    109.13 o 
   2  -1   1     5927.81     5886.51     54.76 o 
   3  -1   1     2064.71     2053.01     10.84 o 
   4  -1   1       49.66       41.82      0.61 o 
   5  -1   1      557.23      560.89      2.28 o 
   6  -1   1      503.35      505.34      2.36 o 
   7  -1   1      320.65      311.57      4.02 o 
   8  -1   1       30.40       22.60      1.25 o 
   9  -1   1       49.35       60.34      2.35 o 
  10  -1   1       17.32       24.37      4.85 o 
 -10   0   1        0.60       -0.81      1.63 o 
  -9   0   1      188.37      188.43      3.25 o 
  -8   0   1      129.70      154.22      2.38 o 
  -7   0   1       25.56       16.56      0.94 o 
  -6   0   1       13.85       11.69      0.72 o 
  -5   0   1      868.23      854.18      3.99 o 
  -4   0   1     3281.33     3242.62     11.67 o 
  -3   0   1     3175.51     3261.90     10.01 o 
  -2   0   1     5187.37     5698.20     44.46 o 
   1   0   1     2156.61     2282.89     14.35 o 
   2   0   1      743.63      748.94      2.43 o 
   3   0   1     2199.70     2133.42     11.45 o 
   4   0   1     2737.41     2731.74     14.75 o 
   5   0   1     2149.71     2153.13      5.80 o 
   6   0   1      156.84      157.22      1.60 o 
   7   0   1      208.12      219.14      2.74 o 
   8   0   1       74.86       80.65      2.20 o 
   9   0   1       43.12       38.33      2.08 o 
  10   0   1       25.70       12.88      4.51 o 
 -10   1   1       14.58       19.65      1.95 o 
  -9   1   1        3.06        6.87      1.08 o 
  -8   1   1       28.45       21.47      1.31 o 
  -7   1   1      580.15      566.19      3.86 o 
  -6   1   1      971.49      990.49      4.38 o 
  -5   1   1      201.52      194.12      2.12 o 
  -4   1   1     1427.38     1577.83      9.99 o 
  -2   1   1     6270.75     6476.98    151.64 o 
   1   1   1     7495.11     7586.90     98.30 o 
   2   1   1     5773.07     5660.98     38.68 o 
   3   1   1     2114.45     2102.77      6.85 o 
   4   1   1       50.82       43.00      0.76 o 
   5   1   1      597.54      603.13      3.50 o 
   6   1   1      568.76      568.15      4.81 o 
   7   1   1      312.60      299.55      3.96 o 
   8   1   1       31.65       23.59      1.51 o 
   9   1   1       45.82       53.85      1.92 o 
  10   1   1       17.32       19.31      2.68 o 
 -10   2   1       44.38       32.35      2.37 o 
  -9   2   1       44.68       46.08      3.60 o 
  -8   2   1      185.16      187.57      3.48 o 
  -7   2   1       76.34       74.87      1.60 o 
  -6   2   1      279.83      279.65      2.31 o 
  -5   2   1     1517.23     1505.38      4.56 o 
  -4   2   1     3645.75     3725.27     10.17 o 
  -3   2   1      546.58      530.81      2.41 o 
  -2   2   1      523.96      559.75      2.41 o 
  -1   2   1    11406.78     9742.60    248.20 o 
   0   2   1    15147.95    13767.32    334.98 o 
   1   2   1     3140.85     3198.88     17.27 o 
   2   2   1       71.10       62.65      0.67 o 
   3   2   1     1603.39     1536.27      5.82 o 
   4   2   1     1980.63     1960.27     11.11 o 
   5   2   1      437.42      432.16      2.46 o 
   6   2   1       10.13       14.18      0.78 o 
   7   2   1       84.85       94.84      1.64 o 
   8   2   1      104.63      105.75      3.09 o 
   9   2   1       13.20        9.02      1.53 o 
 -10   3   1       10.50       14.62      1.97 o 
  -9   3   1        3.17        1.50      1.43 o 
  -8   3   1       98.18       84.24      2.26 o 
  -7   3   1      288.21      290.87      3.57 o 
  -6   3   1      634.48      641.48      4.25 o 
  -5   3   1       72.05       79.86      1.90 o 
  -4   3   1      203.09      210.98      1.63 o 
  -3   3   1     4401.68     4511.56     28.92 o 
  -2   3   1     5118.55     4942.23     66.23 o 
  -1   3   1     4038.91     3974.28     59.72 o 
   0   3   1      427.22      453.40      1.42 o 
   1   3   1     1956.00     1932.96      5.85 o 
   2   3   1     4589.07     4486.26     32.28 o 
   3   3   1     1470.81     1474.89      4.78 o 
   4   3   1       77.94       88.27      1.20 o 
   5   3   1      390.91      384.19      2.68 o 
   6   3   1      569.13      564.66      3.48 o 
   7   3   1      100.12       91.91      2.09 o 
   8   3   1       19.28       15.28      2.19 o 
   9   3   1        0.81        2.43      1.60 o 
 -10   4   1        7.00        7.20      3.06 o 
  -9   4   1       84.06       79.46      3.09 o 
  -8   4   1       52.64       63.11      2.48 o 
  -7   4   1       28.75       36.82      1.55 o 
  -6   4   1      234.07      212.27      2.33 o 
  -5   4   1     1039.14     1048.52      4.09 o 
  -4   4   1     1407.32     1376.30      5.30 o 
  -3   4   1      499.02      475.81      2.12 o 
  -2   4   1      865.51      926.68      2.66 o 
  -1   4   1     2605.94     2604.10     17.44 o 
   0   4   1     4757.36     4577.90     30.36 o 
   1   4   1     2554.31     2586.43      8.90 o 
   2   4   1       27.70       39.04      1.67 o 
   3   4   1      872.12      873.37      3.69 o 
   4   4   1     1046.13     1046.38      3.94 o 
   5   4   1      616.62      593.61      3.43 o 
   6   4   1      116.47      104.96      1.57 o 
   7   4   1       78.33       79.83      2.76 o 
   8   4   1       70.96       80.05      2.96 o 
   9   4   1       75.65       69.67      3.02 o 
 -10   5   1       12.16       18.40      3.76 o 
  -9   5   1        4.40        5.42      1.68 o 
  -8   5   1       42.57       39.03      2.15 o 
  -7   5   1      419.48      411.87      5.45 o 
  -6   5   1      267.90      274.71      2.59 o 
  -5   5   1       84.89       93.43      1.24 o 
  -4   5   1      631.43      651.12      3.27 o 
  -3   5   1     2586.24     2621.24      6.30 o 
  -2   5   1     3493.09     3541.52     15.07 o 
  -1   5   1     1799.51     1866.17      6.87 o 
   0   5   1      582.68      613.22      3.65 o 
   1   5   1     1550.90     1524.89      7.09 o 
   2   5   1     2141.70     2121.57      8.42 o 
   3   5   1     1217.50     1239.25      5.54 o 
   4   5   1       43.65       45.56      0.93 o 
   5   5   1      198.49      201.11      2.00 o 
   6   5   1      151.87      154.57      1.94 o 
   7   5   1      128.52      125.63      3.78 o 
   8   5   1        3.69        2.87      1.59 o 
   9   5   1       18.23       26.48      3.38 o 
  -9   6   1       17.87       18.81      1.91 o 
  -8   6   1       62.06       70.99      2.83 o 
  -7   6   1        5.08        2.73      1.30 o 
  -6   6   1      182.74      162.68      2.47 o 
  -5   6   1      878.94      869.72      6.47 o 
  -4   6   1     1550.30     1569.37      4.79 o 
  -3   6   1      313.87      307.23      1.30 o 
  -2   6   1      170.36      175.66      0.97 o 
  -1   6   1     1458.09     1515.11      4.69 o 
   0   6   1     3427.87     3510.64     11.33 o 
   1   6   1     1851.67     1879.49     10.73 o 
   2   6   1      216.77      218.29      2.16 o 
   3   6   1      921.18      926.75      3.71 o 
   4   6   1      588.12      606.47      3.52 o 
   5   6   1      310.37      296.77      4.85 o 
   6   6   1       27.74       23.83      1.59 o 
   7   6   1       27.48       36.06      2.18 o 
   8   6   1       34.89       34.05      2.34 o 
  -9   7   1        7.42        3.77      2.99 o 
  -8   7   1       39.12       32.35      2.20 o 
  -7   7   1       60.65       56.16      2.50 o 
  -6   7   1      208.71      227.19      2.93 o 
  -5   7   1      116.01      123.16      2.02 o 
  -4   7   1       86.38       78.85      1.54 o 
  -3   7   1      598.47      607.09      1.89 o 
  -2   7   1     2103.89     2108.66      5.35 o 
  -1   7   1       95.67       91.07      0.81 o 
   0   7   1      283.39      302.60      1.36 o 
   1   7   1      961.41      962.74      2.36 o 
   2   7   1      814.46      795.82      4.91 o 
   3   7   1      711.15      706.95      4.09 o 
   4   7   1       93.47       88.30      1.43 o 
   5   7   1      334.26      332.61      4.37 o 
   6   7   1      290.10      303.38      5.17 o 
   7   7   1       31.67       26.95      2.41 o 
   8   7   1       13.19       13.74      3.63 o 
  -8   8   1       79.88       87.70      4.67 o 
  -7   8   1       58.91       67.40      2.79 o 
  -6   8   1       16.61       13.86      1.01 o 
  -5   8   1      282.21      272.97      3.15 o 
  -4   8   1      100.83      101.80      1.77 o 
  -3   8   1       73.47       76.10      0.79 o 
  -2   8   1       43.12       44.41      0.68 o 
  -1   8   1      696.75      691.08      2.65 o 
   0   8   1     1156.24     1141.77      3.24 o 
   1   8   1      234.25      233.63      1.12 o 
   2   8   1      118.12      124.10      1.85 o 
   3   8   1      436.77      444.18      3.23 o 
   4   8   1      501.43      501.56      3.79 o 
   5   8   1       96.78       91.89      2.97 o 
   6   8   1        6.64        6.65      1.45 o 
   7   8   1       22.41       27.87      2.13 o 
  -7   9   1       98.45       93.80      3.39 o 
  -6   9   1       59.04       62.34      2.63 o 
  -5   9   1       47.34       54.28      1.65 o 
  -4   9   1       57.61       54.94      1.41 o 
  -3   9   1      663.18      664.30      3.43 o 
  -2   9   1      278.68      277.52      1.66 o 
  -1   9   1      148.40      144.62      1.38 o 
   0   9   1       64.19       63.69      0.92 o 
   1   9   1      458.99      467.34      1.96 o 
   2   9   1      574.37      585.20      4.00 o 
   3   9   1       71.34       69.07      1.56 o 
   4   9   1        3.84        3.88      0.58 o 
   5   9   1       45.97       53.86      2.51 o 
   6   9   1      107.41      120.55      4.08 o 
  -6  10   1       37.64       35.82      2.29 o 
  -5  10   1      103.01      101.80      3.76 o 
  -4  10   1      264.87      270.67      3.79 o 
  -3  10   1      103.56      110.86      1.57 o 
  -2  10   1       17.91       17.55      0.57 o 
  -1  10   1      332.29      316.79      2.11 o 
   0  10   1      304.90      295.69      1.98 o 
   1  10   1      138.44      133.86      1.04 o 
   2  10   1        8.49        7.43      0.85 o 
   3  10   1      119.22      126.05      2.19 o 
   4  10   1      181.63      184.99      6.63 o 
   5  10   1       78.69       75.93      3.04 o 
   6  10   1        2.79        0.64      1.88 o 
  -6  11   1       42.06       47.33      3.56 o 
  -5  11   1        6.29        8.17      1.55 o 
  -4  11   1       11.40       10.45      1.50 o 
  -3  11   1      128.03      125.01      2.21 o 
  -2  11   1      182.74      189.57      2.27 o 
  -1  11   1      111.17      109.11      1.57 o 
   0  11   1        1.15        2.53      0.66 o 
   1  11   1      140.92      139.78      1.85 o 
   2  11   1      233.16      229.15      3.11 o 
   3  11   1       68.02       64.83      2.63 o 
   4  11   1       12.38       10.26      1.62 o 
   5  11   1       12.84       17.51      1.95 o 
  -5  12   1       36.22       36.59      3.25 o 
  -4  12   1       69.17       67.58      3.46 o 
  -3  12   1       12.01       10.85      1.49 o 
  -2  12   1       11.55       10.48      1.04 o 
  -1  12   1      118.12      122.72      2.01 o 
   0  12   1      168.45      167.20      2.27 o 
   1  12   1       30.37       32.11      1.43 o 
   2  12   1       16.97       16.54      1.18 o 
   3  12   1       42.84       42.37      2.40 o 
   4  12   1       53.68       57.37      3.35 o 
  -4  13   1       27.85       24.71      4.23 o 
  -3  13   1       63.99       66.67      2.78 o 
  -2  13   1       75.08       71.21      3.62 o 
  -1  13   1       20.94       20.61      1.69 o 
   0  13   1        1.53        1.50      1.47 o 
   1  13   1       47.67       50.99      1.83 o 
   2  13   1       50.09       56.72      2.64 o 
   3  13   1       16.64       15.91      1.99 o 
   4  13   1        0.94        3.77      3.27 o 
  -2  14   1        4.13        0.87      2.98 o 
  -1  14   1       60.23       60.15      3.76 o 
   0  14   1       29.68       27.50      1.96 o 
   1  14   1       21.87       16.91      2.96 o 
   2  14   1        8.31        8.58      3.16 o 
   3  14   1        1.95        1.67      3.64 o 
  -3 -14   2       13.90       10.19      5.84 o 
  -2 -14   2        0.95        3.97      5.50 o 
  -1 -14   2       13.63       17.21      5.18 o 
   0 -14   2       32.32       32.70      4.86 o 
  -4 -13   2       12.51       12.82      2.34 o 
  -3 -13   2       28.61       26.84      2.88 o 
  -2 -13   2       51.60       54.69      2.77 o 
  -1 -13   2        6.25        5.61      1.85 o 
   0 -13   2       21.49       21.80      2.10 o 
   1 -13   2       64.12       63.80      2.94 o 
  -5 -12   2       35.99       36.16      2.49 o 
  -4 -12   2       51.59       51.98      2.97 o 
  -3 -12   2       11.42       14.06      2.54 o 
  -2 -12   2       34.17       33.90      2.17 o 
  -1 -12   2      113.38      111.43      3.55 o 
   0 -12   2       86.55       85.18      3.19 o 
   1 -12   2       38.09       34.75      2.27 o 
   2 -12   2        3.97        6.15      2.00 o 
   3 -12   2       45.75       48.85      2.80 o 
  -6 -11   2       28.30       32.82      5.63 o 
  -5 -11   2        1.30       -1.09      2.21 o 
  -4 -11   2       52.00       48.20      2.68 o 
  -3 -11   2      131.22      130.48      4.09 o 
  -2 -11   2      114.47      106.45      3.30 o 
  -1 -11   2       15.97       15.83      1.63 o 
   0 -11   2       43.68       41.54      3.01 o 
   1 -11   2      168.22      168.80      4.02 o 
   2 -11   2       75.93       75.62      2.65 o 
   3 -11   2       34.86       32.74      1.99 o 
   4 -11   2        4.82        4.78      1.54 o 
  -8 -10   2       16.53       18.99      3.16 o 
  -7 -10   2        1.66        2.17      2.03 o 
  -6 -10   2       10.56        8.44      1.14 o 
  -5 -10   2      146.52      149.88      3.61 o 
  -4 -10   2       63.02       65.56      2.47 o 
  -3 -10   2        0.20        0.69      1.12 o 
  -2 -10   2      125.55      122.22      3.30 o 
  -1 -10   2      309.71      313.12      4.99 o 
   0 -10   2      425.61      432.21      5.81 o 
   1 -10   2      129.62      123.58      2.66 o 
   2 -10   2       51.79       49.24      2.63 o 
   3 -10   2      145.39      145.11      3.41 o 
   4 -10   2      141.53      140.92      3.86 o 
   5 -10   2       16.31       14.96      2.10 o 
  -8  -9   2        8.64        3.00      2.56 o 
  -7  -9   2       88.40       92.33      3.41 o 
  -6  -9   2      101.39      110.82      2.49 o 
  -5  -9   2        2.61        2.27      0.93 o 
  -4  -9   2       26.26       22.09      1.59 o 
  -3  -9   2      430.84      422.32      6.72 o 
  -2  -9   2      866.36      874.45      6.58 o 
  -1  -9   2      123.52      121.60      2.54 o 
   0  -9   2       51.29       50.72      2.10 o 
   1  -9   2      352.16      351.08      4.26 o 
   2  -9   2      689.59      674.61      6.27 o 
   3  -9   2      132.19      131.47      3.05 o 
   4  -9   2       20.88       21.57      1.63 o 
   5  -9   2       93.10       96.95      2.96 o 
   6  -9   2       45.65       44.84      2.97 o 
  -8  -8   2       11.09       17.65      2.10 o 
  -7  -8   2       32.80       26.69      1.44 o 
  -6  -8   2      107.24       98.00      2.22 o 
  -5  -8   2      485.42      487.99      5.04 o 
  -4  -8   2      786.55      802.86      6.91 o 
  -3  -8   2      338.37      344.58      2.69 o 
  -2  -8   2       80.25       69.46      1.73 o 
  -1  -8   2      840.81      824.95      5.10 o 
   0  -8   2      970.22      968.63      5.25 o 
   1  -8   2      147.66      146.62      2.13 o 
   2  -8   2       52.45       49.22      1.87 o 
   3  -8   2      104.61      107.94      2.63 o 
   4  -8   2      260.71      259.67      4.11 o 
   5  -8   2      106.99       96.60      2.81 o 
   6  -8   2        0.90        1.76      1.79 o 
   7  -8   2       45.80       54.77      3.32 o 
  -9  -7   2        3.55        1.85      2.51 o 
  -8  -7   2       68.67       71.71      2.77 o 
  -7  -7   2      206.31      201.29      4.01 o 
  -6  -7   2      192.92      203.50      2.95 o 
  -5  -7   2       60.32       61.55      2.33 o 
  -4  -7   2      871.74      861.87      8.10 o 
  -3  -7   2     1308.86     1300.59      5.11 o 
  -2  -7   2      523.95      512.34      3.98 o 
  -1  -7   2      331.23      341.23      2.38 o 
   0  -7   2       44.50       47.12      0.91 o 
   1  -7   2      860.44      845.74      3.41 o 
   2  -7   2      966.41      991.76      7.56 o 
   3  -7   2      209.00      205.92      3.31 o 
   4  -7   2       51.13       54.22      2.00 o 
   5  -7   2       45.43       50.64      2.03 o 
   6  -7   2       82.75       88.27      3.63 o 
   7  -7   2       30.53       27.65      2.46 o 
  -9  -6   2       49.96       49.47      2.49 o 
  -8  -6   2       86.87       95.73      2.98 o 
  -7  -6   2       15.09       19.70      1.58 o 
  -6  -6   2      333.54      317.56      2.62 o 
  -5  -6   2      254.59      255.99      2.06 o 
  -4  -6   2      501.87      497.08      4.13 o 
  -3  -6   2       79.09       78.49      1.49 o 
  -2  -6   2      477.33      481.60      2.75 o 
  -1  -6   2     3516.87     3561.08      7.51 o 
   0  -6   2     1545.14     1503.71      5.67 o 
   1  -6   2      336.16      331.30      2.16 o 
   2  -6   2       56.72       53.23      1.19 o 
   3  -6   2      844.12      810.27      9.81 o 
   4  -6   2      515.01      509.30      9.41 o 
   5  -6   2      440.72      425.39      4.91 o 
   6  -6   2        3.79        3.27      1.66 o 
   7  -6   2       33.83       42.34      2.82 o 
   8  -6   2       94.17      103.46      4.34 o 
  -9  -5   2        4.82        2.31      1.53 o 
  -8  -5   2       52.49       43.97      2.11 o 
  -7  -5   2      153.06      165.42      2.25 o 
  -6  -5   2      349.14      344.93      2.67 o 
  -5  -5   2       40.04       44.57      0.99 o 
  -4  -5   2      336.76      325.75      2.27 o 
  -3  -5   2     1984.77     2007.45     13.99 o 
  -2  -5   2     2071.99     2033.61      9.84 o 
  -1  -5   2      414.95      402.41      2.21 o 
   0  -5   2      603.08      609.10      2.77 o 
   1  -5   2     2619.35     2580.61     12.80 o 
   2  -5   2     2447.23     2428.72     19.83 o 
   3  -5   2      484.55      478.70      3.24 o 
   4  -5   2        3.45        3.77      0.33 o 
   5  -5   2      607.57      596.51      3.66 o 
   6  -5   2      368.22      368.14      5.79 o 
   7  -5   2       51.38       45.77      2.82 o 
   8  -5   2       16.30       13.80      2.19 o 
  -9  -4   2       57.62       61.70      2.51 o 
  -8  -4   2      127.98      128.14      2.27 o 
  -7  -4   2       10.02        9.46      0.75 o 
  -6  -4   2      183.43      171.87      2.15 o 
  -5  -4   2     1280.04     1286.63      5.19 o 
  -4  -4   2     1070.16     1059.49      4.03 o 
  -3  -4   2      382.03      369.90      1.92 o 
  -2  -4   2      990.28     1002.65      4.74 o 
  -1  -4   2     3335.65     3350.12     11.62 o 
   0  -4   2     3941.21     3889.96     18.12 o 
   1  -4   2      499.65      513.51      4.59 o 
   2  -4   2      398.83      396.38      2.70 o 
   3  -4   2     1387.53     1287.33      5.62 o 
   4  -4   2     1317.86     1326.98      4.91 o 
   5  -4   2      178.67      181.50      1.89 o 
   6  -4   2       18.24       14.38      0.90 o 
   7  -4   2       69.39       81.47      3.85 o 
   8  -4   2       28.91       31.53      2.59 o 
   9  -4   2        4.43        3.31      4.50 o 
 -10  -3   2        5.09        6.45      2.58 o 
  -9  -3   2       12.79       16.43      1.16 o 
  -8  -3   2      182.08      173.87      2.64 o 
  -7  -3   2      329.96      316.81      2.27 o 
  -6  -3   2      567.09      566.38      3.30 o 
  -5  -3   2        6.18        3.87      0.30 o 
  -4  -3   2      909.32      894.98     10.88 o 
  -3  -3   2     3135.46     3170.62     23.92 o 
  -2  -3   2     2176.08     2126.02     19.62 o 
  -1  -3   2      338.47      311.85      1.45 o 
   0  -3   2      974.55      991.37      3.92 o 
   1  -3   2     4716.30     4623.30     32.13 o 
   2  -3   2     3693.17     3636.32      9.76 o 
   3  -3   2      819.21      868.69      3.04 o 
   4  -3   2       33.80       35.42      0.70 o 
   5  -3   2      271.37      268.95      2.17 o 
   6  -3   2      208.97      211.85      2.15 o 
   7  -3   2      160.90      150.08      2.44 o 
   8  -3   2       16.00       19.12      2.17 o 
   9  -3   2        4.89        6.68      4.19 o 
 -10  -2   2       11.96       14.90      3.39 o 
  -9  -2   2      112.79      111.61      2.42 o 
  -8  -2   2       90.33      105.95      1.68 o 
  -7  -2   2       34.44       38.09      0.98 o 
  -6  -2   2      384.83      371.68      2.42 o 
  -5  -2   2     1826.14     1805.85      4.78 o 
  -4  -2   2     2520.22     2508.11     11.37 o 
  -3  -2   2      238.15      220.91      1.26 o 
  -2  -2   2     2648.99     2812.96     45.89 o 
  -1  -2   2     4984.76     4893.41     94.36 o 
   0  -2   2     4041.74     4189.27     39.57 o 
   1  -2   2     1733.66     1776.17      5.78 o 
   2  -2   2      600.15      599.98      2.86 o 
   3  -2   2     2331.47     2294.54     12.24 o 
   4  -2   2     1661.92     1640.26      5.11 o 
   5  -2   2     1092.38     1087.58      4.37 o 
   6  -2   2        6.37        5.93      0.67 o 
   7  -2   2       69.70       77.72      1.89 o 
   8  -2   2       91.75       91.96      2.71 o 
   9  -2   2       27.99       24.17      2.53 o 
 -10  -1   2       32.80       41.13      2.24 o 
  -9  -1   2       11.13        7.07      1.38 o 
  -8  -1   2      188.59      178.36      2.94 o 
  -7  -1   2      612.86      614.41      3.55 o 
  -6  -1   2      458.24      451.92      2.58 o 
  -5  -1   2       85.39       82.00      1.04 o 
  -4  -1   2     1427.29     1485.89      4.28 o 
  -3  -1   2     4591.74     4775.00     29.00 o 
  -2  -1   2     7637.43     8036.99     61.69 o 
  -1  -1   2     3418.29     3530.76     23.52 o 
   0  -1   2     2028.85     2095.22      8.99 o 
   1  -1   2     5785.03     5703.58     83.60 o 
   2  -1   2     2223.62     2228.88      8.14 o 
   3  -1   2      749.66      772.63      2.71 o 
   4  -1   2       81.63       86.75      1.12 o 
   5  -1   2      882.04      884.56      4.12 o 
   6  -1   2      736.67      739.21      6.03 o 
   7  -1   2       41.34       36.84      1.44 o 
   8  -1   2        7.94        6.63      1.11 o 
   9  -1   2       11.33       17.33      2.42 o 
 -10   0   2       63.15       55.35      2.80 o 
  -9   0   2       28.72       29.93      1.26 o 
  -8   0   2      200.92      206.32      2.58 o 
  -7   0   2        6.84        6.69      0.69 o 
  -6   0   2      909.10      894.28      3.71 o 
  -5   0   2     2278.52     2220.56      7.34 o 
  -4   0   2     2613.76     2582.97     10.54 o 
  -3   0   2      348.93      287.56      2.98 o 
  -2   0   2      972.07     1002.70      4.97 o 
  -1   0   2     8391.71     8576.35     76.78 o 
   0   0   2     4707.88     4680.36     97.21 o 
   1   0   2     3990.43     4333.83     25.63 o 
   2   0   2      394.55      519.87      2.09 o 
   3   0   2     2945.98     2928.33     12.62 o 
   4   0   2     1083.41     1056.60      6.17 o 
   5   0   2       69.65       68.42      1.13 o 
   6   0   2        0.02        1.14      0.81 o 
   7   0   2       54.38       56.64      1.97 o 
   8   0   2      108.47      113.30      2.51 o 
   9   0   2       13.94        9.52      1.81 o 
 -11   1   2        7.17        8.21      5.98 o 
 -10   1   2       30.78       41.74      3.04 o 
  -9   1   2       11.08        7.32      0.94 o 
  -8   1   2      197.95      191.38      3.03 o 
  -7   1   2      653.55      644.27      4.21 o 
  -6   1   2      471.57      465.24      3.51 o 
  -5   1   2       85.94       81.86      1.44 o 
  -4   1   2     1556.65     1610.51      7.71 o 
  -3   1   2     4706.48     4856.79     20.85 o 
  -2   1   2     7495.79     7813.20     79.33 o 
  -1   1   2     3368.32     3365.15     32.82 o 
   0   1   2     1896.01     1980.39     25.72 o 
   1   1   2     5593.92     5539.51     40.00 o 
   2   1   2     2100.76     2096.85     18.01 o 
   3   1   2      743.28      768.34      3.07 o 
   4   1   2       88.88       93.62      1.26 o 
   5   1   2      806.93      803.43      3.79 o 
   6   1   2      694.93      693.63      8.33 o 
   7   1   2       42.83       39.89      1.75 o 
   8   1   2        7.13        4.64      1.31 o 
   9   1   2       12.42       16.05      2.12 o 
 -10   2   2       10.57        8.81      1.46 o 
  -9   2   2      119.91      118.12      2.75 o 
  -8   2   2       77.44       93.61      1.95 o 
  -7   2   2       34.45       36.84      1.25 o 
  -6   2   2      402.97      390.54      3.57 o 
  -5   2   2     1849.48     1814.38      6.40 o 
  -4   2   2     2683.01     2694.88     13.25 o 
  -3   2   2      253.43      233.36      1.99 o 
  -2   2   2     2508.64     2607.91     17.51 o 
  -1   2   2     5015.07     5009.43     75.35 o 
   0   2   2     4119.73     4218.63     31.82 o 
   1   2   2     1690.79     1733.00      5.22 o 
   2   2   2      626.05      630.04      2.78 o 
   3   2   2     2205.05     2169.01     13.26 o 
   4   2   2     1633.24     1608.82      4.58 o 
   5   2   2     1134.42     1134.89      6.06 o 
   6   2   2        5.92        6.98      0.70 o 
   7   2   2       74.09       82.96      2.38 o 
   8   2   2       87.72       89.59      2.67 o 
   9   2   2       26.95       23.16      2.16 o 
 -10   3   2        4.81        8.77      1.81 o 
  -9   3   2       14.00       18.07      1.39 o 
  -8   3   2      165.23      154.07      2.45 o 
  -7   3   2      323.82      308.52      3.06 o 
  -6   3   2      568.89      583.69      4.76 o 
  -5   3   2        7.20        4.07      0.60 o 
  -4   3   2      877.77      891.39      6.54 o 
  -3   3   2     3149.65     3183.58     12.81 o 
  -2   3   2     2290.50     2276.91     10.92 o 
  -1   3   2      369.93      348.05      2.16 o 
   0   3   2      953.03      970.95      3.77 o 
   1   3   2     4621.47     4531.36     15.25 o 
   2   3   2     3882.93     3847.86     28.58 o 
   3   3   2      828.56      871.97      3.19 o 
   4   3   2       37.97       39.01      0.83 o 
   5   3   2      298.84      287.31      2.61 o 
   6   3   2      216.64      212.05      2.41 o 
   7   3   2      156.42      143.67      3.62 o 
   8   3   2       17.49       19.82      1.61 o 
   9   3   2        6.18       10.22      2.20 o 
 -10   4   2       25.38       22.72      2.05 o 
  -9   4   2       54.86       61.93      2.16 o 
  -8   4   2      139.67      138.45      2.36 o 
  -7   4   2        9.18        7.87      0.85 o 
  -6   4   2      180.99      175.72      2.55 o 
  -5   4   2     1267.24     1280.09      5.04 o 
  -4   4   2      983.07      968.78      3.36 o 
  -3   4   2      395.86      384.90      2.14 o 
  -2   4   2      994.22     1008.46      2.45 o 
  -1   4   2     3439.63     3514.02     18.11 o 
   0   4   2     4033.07     4069.32     34.89 o 
   1   4   2      461.88      477.28      2.13 o 
   2   4   2      384.98      388.13      1.69 o 
   3   4   2     1364.38     1289.25      3.67 o 
   4   4   2     1318.31     1335.74      6.17 o 
   5   4   2      146.69      149.75      2.23 o 
   6   4   2       16.84       12.69      0.89 o 
   7   4   2       71.60       80.89      2.95 o 
   8   4   2       29.79       30.17      2.22 o 
   9   4   2        5.08        8.06      3.45 o 
 -10   5   2       19.44       24.17      3.02 o 
  -9   5   2        4.17        2.20      1.52 o 
  -8   5   2       62.32       54.08      2.07 o 
  -7   5   2      152.51      161.02      2.31 o 
  -6   5   2      369.58      370.23      4.32 o 
  -5   5   2       40.23       43.89      1.14 o 
  -4   5   2      366.13      361.53      2.01 o 
  -3   5   2     1991.66     2036.62      8.59 o 
  -2   5   2     1975.24     1929.29      4.71 o 
  -1   5   2      385.09      370.88      1.63 o 
   0   5   2      573.52      581.44      3.16 o 
   1   5   2     2635.18     2612.28      9.93 o 
   2   5   2     2417.10     2388.02     10.87 o 
   3   5   2      487.30      479.71      2.49 o 
   4   5   2        2.89        4.63      0.58 o 
   5   5   2      602.23      591.63      4.00 o 
   6   5   2      353.98      358.51      4.60 o 
   7   5   2       56.39       48.50      2.49 o 
   8   5   2       14.65       10.26      1.90 o 
  -9   6   2       55.64       55.12      2.73 o 
  -8   6   2       82.59       92.74      2.32 o 
  -7   6   2       16.41       20.70      1.03 o 
  -6   6   2      317.04      312.75      2.90 o 
  -5   6   2      238.02      242.76      2.11 o 
  -4   6   2      499.88      505.06      2.84 o 
  -3   6   2       82.56       80.33      0.93 o 
  -2   6   2      498.38      508.31      1.97 o 
  -1   6   2     3496.05     3560.51     20.31 o 
   0   6   2     1549.61     1497.77      3.37 o 
   1   6   2      316.73      313.86      2.17 o 
   2   6   2       72.20       70.06      0.85 o 
   3   6   2      832.33      831.70      4.53 o 
   4   6   2      538.36      535.04      3.75 o 
   5   6   2      475.47      467.54      3.83 o 
   6   6   2        4.14        4.07      1.37 o 
   7   6   2       33.37       36.39      2.42 o 
   8   6   2       94.21      104.94      5.32 o 
  -9   7   2        2.95        4.26      2.80 o 
  -8   7   2       59.83       61.35      2.00 o 
  -7   7   2      206.35      207.74      3.13 o 
  -6   7   2      185.30      195.18      2.19 o 
  -5   7   2       58.02       61.18      1.25 o 
  -4   7   2      848.36      869.70      3.77 o 
  -3   7   2     1276.54     1269.91      4.54 o 
  -2   7   2      520.46      512.00      2.08 o 
  -1   7   2      304.32      314.40      2.09 o 
   0   7   2       63.70       66.72      0.78 o 
   1   7   2      863.01      856.77      4.28 o 
   2   7   2     1038.24     1008.90     17.95 o 
   3   7   2      215.04      211.46      2.44 o 
   4   7   2       57.72       61.76      1.46 o 
   5   7   2       41.40       52.08      2.01 o 
   6   7   2       84.30       91.68      3.18 o 
   7   7   2       34.56       31.31      2.35 o 
  -8   8   2        8.14       17.02      1.85 o 
  -7   8   2       30.78       26.14      1.36 o 
  -6   8   2      103.81       94.67      2.10 o 
  -5   8   2      496.14      478.15      3.46 o 
  -4   8   2      805.46      826.29      6.16 o 
  -3   8   2      323.67      329.05      2.11 o 
  -2   8   2       65.69       57.20      0.92 o 
  -1   8   2      819.69      813.05      4.80 o 
   0   8   2      991.23      997.21      3.83 o 
   1   8   2      144.40      148.69      1.36 o 
   2   8   2       55.13       51.72      1.75 o 
   3   8   2      105.69      109.64      1.92 o 
   4   8   2      259.01      265.33      2.96 o 
   5   8   2       98.23       97.20      3.21 o 
   6   8   2        1.38        2.16      1.62 o 
  -7   9   2       96.77       97.77      3.38 o 
  -6   9   2       98.21      109.18      2.31 o 
  -5   9   2        1.81        1.94      0.80 o 
  -4   9   2       20.70       18.74      0.50 o 
  -3   9   2      439.04      440.13      2.38 o 
  -2   9   2      912.53      934.29      3.25 o 
  -1   9   2      130.69      132.48      1.35 o 
   0   9   2       48.64       45.80      0.79 o 
   1   9   2      324.18      322.63      2.42 o 
   2   9   2      659.77      651.11      5.93 o 
   3   9   2      129.56      131.09      2.19 o 
   4   9   2       20.36       22.88      1.85 o 
   5   9   2       92.46       93.12      3.29 o 
   6   9   2       49.04       53.11      2.75 o 
  -7  10   2        1.97        4.49      2.70 o 
  -6  10   2       12.43        7.06      1.49 o 
  -5  10   2      148.50      150.34      2.64 o 
  -4  10   2       63.80       66.01      1.75 o 
  -3  10   2        0.06        0.72      0.55 o 
  -2  10   2      129.49      125.49      1.37 o 
  -1  10   2      308.91      314.24      2.71 o 
   0  10   2      425.28      426.81      2.50 o 
   1  10   2      143.01      138.21      1.52 o 
   2  10   2       48.59       45.74      1.54 o 
   3  10   2      141.47      148.98      2.54 o 
   4  10   2      136.77      135.90      3.81 o 
   5  10   2       16.24       12.96      1.89 o 
  -6  11   2       27.50       31.53      2.26 o 
  -5  11   2        1.06        1.39      1.48 o 
  -4  11   2       54.54       48.24      2.28 o 
  -3  11   2      131.45      137.10      2.60 o 
  -2  11   2      110.19      107.41      1.57 o 
  -1  11   2       17.53       19.29      0.96 o 
   0  11   2       44.96       41.15      1.20 o 
   1  11   2      172.89      177.39      2.89 o 
   2  11   2       76.62       77.17      2.00 o 
   3  11   2       34.38       32.04      2.47 o 
   4  11   2        4.80        4.41      1.73 o 
   5  11   2       23.92       26.37      3.29 o 
  -5  12   2       42.00       47.52      2.44 o 
  -4  12   2       53.64       59.71      2.59 o 
  -3  12   2       12.13       15.86      1.50 o 
  -2  12   2       32.60       30.95      1.19 o 
  -1  12   2      104.70      105.44      1.73 o 
   0  12   2       89.05       91.00      2.22 o 
   1  12   2       35.10       32.82      1.53 o 
   2  12   2        4.90        4.75      1.58 o 
   3  12   2       44.96       48.46      2.63 o 
   4  12   2       51.69       51.48      4.72 o 
  -5  13   2        0.98        2.59      3.11 o 
  -4  13   2        9.31        8.67      2.78 o 
  -3  13   2       28.75       30.45      2.25 o 
  -2  13   2       57.56       62.72      2.45 o 
  -1  13   2        4.88        5.06      1.56 o 
   0  13   2       22.14       24.88      1.83 o 
   1  13   2       62.23       58.29      2.63 o 
   2  13   2       89.41       88.94      3.30 o 
   3  13   2       16.85       20.18      3.12 o 
  -2  14   2        1.18        1.50      2.92 o 
  -1  14   2       14.34       15.04      2.84 o 
   0  14   2       33.30       31.69      3.61 o 
   1  14   2        2.55        2.09      3.25 o 
  -3 -14   3       12.86       11.96      6.00 o 
  -2 -14   3       24.80       18.35      5.55 o 
  -5 -13   3        0.05        1.95      3.13 o 
  -4 -13   3       21.79       19.69      2.47 o 
  -3 -13   3       53.98       53.42      3.23 o 
  -2 -13   3       38.49       39.70      2.55 o 
  -1 -13   3       11.58       15.32      1.97 o 
   0 -13   3       10.19       10.66      2.57 o 
  -5 -12   3       69.48       66.79      2.93 o 
  -4 -12   3       29.17       28.51      2.10 o 
  -3 -12   3        0.46        0.78      1.94 o 
  -2 -12   3       20.43       19.54      2.13 o 
  -1 -12   3       82.79       80.02      3.17 o 
   0 -12   3       81.37       79.47      3.12 o 
   1 -12   3       23.92       22.95      1.98 o 
   2 -12   3        8.63        7.76      1.66 o 
  -6 -11   3       20.03       25.46      1.92 o 
  -5 -11   3        0.99        1.51      1.56 o 
  -4 -11   3       39.82       32.66      2.06 o 
  -3 -11   3      182.54      182.38      4.06 o 
  -2 -11   3      176.80      181.20      3.61 o 
  -1 -11   3        1.50        1.88      1.10 o 
   0 -11   3       30.81       33.08      2.04 o 
   1 -11   3      161.84      168.71      4.35 o 
   2 -11   3      146.70      146.35      3.62 o 
   3 -11   3       16.30       16.36      1.66 o 
   4 -11   3       15.45       19.54      2.36 o 
  -7 -10   3        7.36        2.77      3.69 o 
  -6 -10   3       69.34       63.31      2.66 o 
  -5 -10   3      145.41      152.30      3.79 o 
  -4 -10   3      157.31      165.42      3.81 o 
  -3 -10   3       18.69       19.94      1.62 o 
  -2 -10   3       92.60       85.46      3.10 o 
  -1 -10   3      222.44      221.68      2.87 o 
   0 -10   3      226.26      225.76      3.38 o 
   1 -10   3       10.08       10.21      1.12 o 
   2 -10   3       81.37       81.98      2.64 o 
   3 -10   3      114.55      107.99      3.06 o 
   4 -10   3       53.95       56.14      2.44 o 
   5 -10   3       51.55       45.49      4.33 o 
  -8  -9   3       24.80       27.22      2.60 o 
  -7  -9   3       78.74       91.97      3.03 o 
  -6  -9   3       37.98       38.75      2.16 o 
  -5  -9   3        2.85        1.93      1.21 o 
  -4  -9   3      269.60      266.96      4.49 o 
  -3  -9   3      243.85      244.00      2.86 o 
  -2  -9   3      214.74      211.12      2.23 o 
  -1  -9   3       47.58       48.21      1.20 o 
   0  -9   3      309.13      291.78      3.52 o 
   1  -9   3      257.87      260.44      2.90 o 
   2  -9   3      261.74      256.74      4.15 o 
   3  -9   3      141.62      134.42      3.42 o 
   4  -9   3       17.16       20.09      1.62 o 
   5  -9   3       61.39       62.61      2.51 o 
   6  -9   3       32.81       32.26      5.35 o 
  -8  -8   3       20.89       24.05      1.88 o 
  -7  -8   3        0.05       -0.07      1.33 o 
  -6  -8   3       67.87       64.75      3.73 o 
  -5  -8   3      216.52      218.00      5.94 o 
  -4  -8   3      167.08      172.07      2.26 o 
  -3  -8   3       74.00       70.95      1.26 o 
  -2  -8   3      881.80      881.81      4.20 o 
  -1  -8   3      961.90      958.66      4.50 o 
   0  -8   3      624.45      637.22      3.75 o 
   1  -8   3      310.68      299.73      3.50 o 
   2  -8   3       88.40       89.73      3.07 o 
   3  -8   3      405.33      398.45      5.66 o 
   4  -8   3      268.38      269.31      4.37 o 
   5  -8   3       41.44       36.78      1.99 o 
   6  -8   3       21.26       20.84      2.31 o 
  -8  -7   3       56.36       48.04      2.24 o 
  -7  -7   3      163.96      170.08      3.58 o 
  -6  -7   3       81.83       80.79      2.45 o 
  -5  -7   3       50.66       45.22      2.47 o 
  -4  -7   3      129.81      129.22      2.39 o 
  -3  -7   3     1036.37     1043.36      4.67 o 
  -2  -7   3     1317.12     1339.64      4.94 o 
  -1  -7   3       99.05      110.55      1.39 o 
   0  -7   3      365.48      374.89      2.61 o 
   1  -7   3     1963.81     1920.35      8.63 o 
   2  -7   3      793.13      763.44     14.45 o 
   3  -7   3      120.99      115.14      2.70 o 
   4  -7   3       24.84       25.70      1.57 o 
   5  -7   3      134.00      136.06      3.22 o 
   6  -7   3      109.28      109.49      4.17 o 
   7  -7   3       29.59       34.30      4.85 o 
  -9  -6   3       52.87       57.78      6.96 o 
  -8  -6   3        1.57        4.92      1.25 o 
  -7  -6   3        6.19        5.27      1.14 o 
  -6  -6   3      213.07      200.16      2.51 o 
  -5  -6   3      824.71      816.07      4.68 o 
  -4  -6   3      784.21      764.99      3.62 o 
  -3  -6   3       31.35       29.37      0.87 o 
  -2  -6   3      330.84      328.39      2.58 o 
  -1  -6   3     1673.51     1640.92      5.10 o 
   0  -6   3     1045.65     1064.77      3.90 o 
   1  -6   3      120.16      119.77      2.11 o 
   2  -6   3      211.63      204.54      2.28 o 
   3  -6   3      624.39      586.40      6.74 o 
   4  -6   3      644.34      588.02     17.45 o 
   5  -6   3       31.33       31.06      1.69 o 
   6  -6   3       16.88       20.03      2.20 o 
   7  -6   3       28.06       31.06      2.64 o 
   8  -6   3        8.43       11.39      4.81 o 
  -9  -5   3        4.28        1.34      2.32 o 
  -8  -5   3      149.61      144.37      2.34 o 
  -7  -5   3      327.04      324.22      4.29 o 
  -6  -5   3      310.80      316.60      2.68 o 
  -5  -5   3        1.83        2.25      0.55 o 
  -4  -5   3      857.18      877.07      3.37 o 
  -3  -5   3     1778.68     1715.22     12.08 o 
  -2  -5   3      866.62      832.83      3.50 o 
  -1  -5   3      330.56      316.19      1.98 o 
   0  -5   3      405.30      387.83      2.74 o 
   1  -5   3     1482.45     1455.28      9.20 o 
   2  -5   3     1276.92     1274.92      4.63 o 
   3  -5   3       87.22       84.34      0.95 o 
   4  -5   3       74.35       73.79      1.47 o 
   5  -5   3       47.36       52.01      1.42 o 
   6  -5   3      193.64      192.24      7.42 o 
   7  -5   3       25.80       23.71      2.37 o 
   8  -5   3        1.19        6.54      4.37 o 
 -10  -4   3       38.45       32.05      4.61 o 
  -9  -4   3       71.71       77.42      2.54 o 
  -8  -4   3       90.52       98.17      2.63 o 
  -7  -4   3       27.19       20.04      1.15 o 
  -6  -4   3      500.03      496.02      3.52 o 
  -5  -4   3     1687.91     1651.74     10.47 o 
  -4  -4   3     1158.82     1124.13      4.12 o 
  -3  -4   3       71.72       71.20      1.07 o 
  -2  -4   3     1634.80     1639.76     10.44 o 
  -1  -4   3     3510.47     3491.11     20.96 o 
   0  -4   3     2254.02     2217.91      7.55 o 
   1  -4   3      267.21      285.63      1.87 o 
   2  -4   3      401.73      390.24      2.26 o 
   3  -4   3      847.07      837.11      3.46 o 
   4  -4   3      752.80      741.25      3.73 o 
   5  -4   3      200.30      187.47      2.06 o 
   6  -4   3       21.01       25.73      1.46 o 
   7  -4   3       42.37       47.77      2.88 o 
   8  -4   3       55.19       56.80      5.50 o 
 -10  -3   3        8.25       10.02      2.62 o 
  -9  -3   3       17.17       10.50      1.00 o 
  -8  -3   3      138.14      138.49      2.93 o 
  -7  -3   3      623.76      643.67      6.19 o 
  -6  -3   3      317.79      314.33      2.35 o 
  -5  -3   3       22.23       23.32      0.62 o 
  -4  -3   3     1051.62     1072.46      3.96 o 
  -3  -3   3     3210.01     3130.52     22.77 o 
  -2  -3   3     4593.34     4646.02     58.86 o 
  -1  -3   3      325.57      334.29      1.70 o 
   0  -3   3      887.45      873.52      3.92 o 
   1  -3   3     2510.16     2478.37      8.91 o 
   2  -3   3     1625.94     1589.36      6.18 o 
   3  -3   3      124.15      135.38      1.52 o 
   4  -3   3      108.66      106.00      1.39 o 
   5  -3   3      766.98      758.00      5.79 o 
   6  -3   3      219.83      218.38      3.55 o 
   7  -3   3       52.93       50.82      2.02 o 
   8  -3   3        2.84        4.27      2.30 o 
 -10  -2   3       42.29       42.66      2.18 o 
  -9  -2   3       90.25       97.50      2.32 o 
  -8  -2   3       91.47      100.29      1.85 o 
  -7  -2   3       17.50       14.32      0.71 o 
  -6  -2   3      507.37      504.22      2.58 o 
  -5  -2   3     1271.99     1265.74      4.47 o 
  -4  -2   3     1287.78     1254.80      6.55 o 
  -3  -2   3      256.28      265.68      3.17 o 
  -2  -2   3     1245.99     1273.82      5.93 o 
  -1  -2   3     4506.92     4660.11     35.01 o 
   0  -2   3     3376.38     3347.46     24.10 o 
   1  -2   3     1051.97     1125.10      6.64 o 
   2  -2   3      117.54      104.52      1.48 o 
   3  -2   3     2164.80     2141.96      9.87 o 
   4  -2   3      515.80      507.35      2.95 o 
   5  -2   3       62.90       65.62      1.32 o 
   6  -2   3       33.88       36.46      1.42 o 
   7  -2   3       73.23       79.15      2.31 o 
   8  -2   3       80.88       83.36      5.39 o 
 -11  -1   3       16.09       17.92      4.22 o 
 -10  -1   3        6.34       10.73      1.73 o 
  -9  -1   3        6.83        4.45      1.00 o 
  -8  -1   3      197.44      186.21      2.33 o 
  -7  -1   3      352.90      349.25      2.80 o 
  -6  -1   3      361.31      350.94      2.39 o 
  -5  -1   3      150.50      156.91      1.52 o 
  -4  -1   3     1602.86     1603.69      9.72 o 
  -3  -1   3     6405.84     6471.27     73.18 o 
  -2  -1   3     2615.83     2567.11     11.12 o 
  -1  -1   3       55.05       57.43      0.95 o 
   0  -1   3      833.78      821.80      4.08 o 
   1  -1   3     5367.76     5298.12     60.47 o 
   2  -1   3     3632.15     3647.64     23.87 o 
   3  -1   3      577.28      610.06      2.81 o 
   4  -1   3       92.38       86.19      1.15 o 
   5  -1   3      346.69      346.76      3.07 o 
   6  -1   3      316.46      319.40      3.57 o 
   7  -1   3       35.39       30.50      1.44 o 
   8  -1   3        1.72        5.06      1.61 o 
 -11   0   3       24.33       29.54      4.56 o 
 -10   0   3       18.95       14.27      1.78 o 
  -9   0   3      110.86      117.96      2.09 o 
  -8   0   3       30.60       41.40      1.26 o 
  -7   0   3        0.55        0.33      0.58 o 
  -6   0   3     1257.73     1282.31      7.26 o 
  -5   0   3     2613.27     2671.26     20.31 o 
  -4   0   3      381.43      363.16      5.28 o 
  -3   0   3        1.05        0.40      0.60 o 
  -2   0   3     1730.27     1835.65     10.29 o 
  -1   0   3    10885.11    10380.27    126.92 o 
   0   0   3     7327.78     7226.01     83.97 o 
   1   0   3        9.00       14.37      0.57 o 
   2   0   3     2341.09     2385.57      9.50 o 
   3   0   3      717.18      695.91      2.78 o 
   4   0   3     2301.80     2280.01      6.71 o 
   5   0   3      373.31      383.72      4.11 o 
   6   0   3        4.29        3.48      0.99 o 
   7   0   3       51.35       55.62      1.99 o 
   8   0   3       35.93       34.83      1.69 o 
 -11   1   3       15.54       15.34      2.52 o 
 -10   1   3        6.72        9.63      2.04 o 
  -9   1   3        5.34        3.16      0.78 o 
  -8   1   3      187.13      176.02      2.92 o 
  -7   1   3      337.82      343.37      3.65 o 
  -6   1   3      346.39      334.68      3.08 o 
  -5   1   3      155.57      158.14      2.54 o 
  -4   1   3     1562.71     1579.86      8.26 o 
  -3   1   3     6357.84     6340.77    100.20 o 
  -2   1   3     2899.06     2902.51      9.74 o 
  -1   1   3       44.92       47.76      0.78 o 
   0   1   3      864.69      855.33      7.02 o 
   1   1   3     5727.96     5775.57     30.66 o 
   2   1   3     3623.38     3664.26     25.88 o 
   3   1   3      603.13      612.94      4.61 o 
   4   1   3       95.88       86.89      1.35 o 
   5   1   3      384.22      382.24      3.02 o 
   6   1   3      319.35      324.00      5.08 o 
   7   1   3       39.74       32.63      1.71 o 
   8   1   3        1.72        2.45      1.81 o 
   9   1   3        1.91        5.62      3.55 o 
 -10   2   3       39.46       41.60      2.71 o 
  -9   2   3       92.86       98.80      2.16 o 
  -8   2   3       91.40       98.58      2.30 o 
  -7   2   3       16.12       14.95      1.11 o 
  -6   2   3      474.02      465.35      3.98 o 
  -5   2   3     1177.70     1162.47     10.47 o 
  -4   2   3     1302.73     1253.32      7.89 o 
  -3   2   3      243.87      245.04      1.43 o 
  -2   2   3     1445.11     1480.53      7.52 o 
  -1   2   3     4529.47     4443.12     42.26 o 
   0   2   3     3305.73     3347.01     23.87 o 
   1   2   3     1119.36     1219.89      6.03 o 
   2   2   3       88.28       71.81      1.31 o 
   3   2   3     2216.41     2222.26     15.46 o 
   4   2   3      523.88      514.39      3.15 o 
   5   2   3       53.11       56.07      1.28 o 
   6   2   3       31.82       34.41      1.63 o 
   7   2   3       77.44       84.84      2.86 o 
   8   2   3       77.20       75.34      3.14 o 
   9   2   3        9.57        4.44      5.54 o 
 -10   3   3        8.73       15.14      1.48 o 
  -9   3   3       16.61       12.47      1.09 o 
  -8   3   3      141.13      141.26      2.73 o 
  -7   3   3      626.04      646.68      5.47 o 
  -6   3   3      324.80      324.79      3.41 o 
  -5   3   3       24.05       24.17      0.98 o 
  -4   3   3     1072.11     1104.55      3.50 o 
  -3   3   3     3100.00     3106.44     10.88 o 
  -2   3   3     4456.31     4554.13     39.38 o 
  -1   3   3      341.41      352.12      2.44 o 
   0   3   3      938.15      941.20      3.85 o 
   1   3   3     2469.83     2467.67      7.52 o 
   2   3   3     1579.27     1511.48     13.63 o 
   3   3   3      125.79      139.32      1.26 o 
   4   3   3      103.75      101.51      1.46 o 
   5   3   3      735.49      720.49      4.53 o 
   6   3   3      220.08      222.11      3.55 o 
   7   3   3       53.74       48.58      2.04 o 
   8   3   3        2.73        3.28      1.98 o 
 -10   4   3       40.06       36.03      2.27 o 
  -9   4   3       69.93       74.35      1.98 o 
  -8   4   3       86.32       96.00      2.05 o 
  -7   4   3       27.35       20.24      1.22 o 
  -6   4   3      504.76      499.61      5.85 o 
  -5   4   3     1738.29     1742.16      6.10 o 
  -4   4   3     1186.73     1158.67      3.88 o 
  -3   4   3       73.47       70.89      0.93 o 
  -2   4   3     1656.41     1688.52      5.49 o 
  -1   4   3     3479.19     3524.47     15.62 o 
   0   4   3     2236.27     2207.47      8.41 o 
   1   4   3      247.02      268.04      1.43 o 
   2   4   3      426.32      414.72      3.47 o 
   3   4   3      820.82      810.25      5.87 o 
   4   4   3      788.75      790.01      4.04 o 
   5   4   3      212.51      200.60      2.37 o 
   6   4   3       24.27       30.84      1.59 o 
   7   4   3       39.01       42.25      2.51 o 
   8   4   3       53.10       57.96      2.95 o 
 -10   5   3        0.86       -1.34      2.88 o 
  -9   5   3        4.36        2.35      1.18 o 
  -8   5   3      145.91      136.79      2.66 o 
  -7   5   3      337.31      331.18      3.77 o 
  -6   5   3      299.15      311.45      2.87 o 
  -5   5   3        2.26        1.71      0.58 o 
  -4   5   3      848.39      875.82      3.15 o 
  -3   5   3     1761.29     1734.43      3.93 o 
  -2   5   3      951.40      921.35      2.76 o 
  -1   5   3      334.69      316.54      1.82 o 
   0   5   3      404.72      382.01      1.92 o 
   1   5   3     1523.28     1518.89      6.22 o 
   2   5   3     1316.89     1341.66      4.02 o 
   3   5   3       76.96       79.74      1.20 o 
   4   5   3       71.11       70.28      1.25 o 
   5   5   3       54.98       60.21      1.54 o 
   6   5   3      189.70      193.42      4.39 o 
   7   5   3       28.76       22.11      2.07 o 
   8   5   3        1.63        3.79      3.35 o 
 -10   6   3       25.60       25.24      3.24 o 
  -9   6   3       50.24       55.89      2.06 o 
  -8   6   3        2.97        6.54      1.05 o 
  -7   6   3        7.60        6.77      0.84 o 
  -6   6   3      201.78      188.06      2.32 o 
  -5   6   3      825.67      830.78      4.10 o 
  -4   6   3      814.61      812.10      3.83 o 
  -3   6   3       30.21       28.33      0.62 o 
  -2   6   3      310.68      313.39      1.68 o 
  -1   6   3     1600.05     1577.47      4.39 o 
   0   6   3     1011.49     1030.95      4.16 o 
   1   6   3      141.75      143.68      1.36 o 
   2   6   3      182.00      171.63      1.47 o 
   3   6   3      655.02      650.96      4.29 o 
   4   6   3      605.81      601.39      3.37 o 
   5   6   3       27.51       24.46      1.92 o 
   6   6   3       19.29       23.43      2.01 o 
   7   6   3       28.49       30.38      2.37 o 
  -9   7   3        7.32        6.83      2.69 o 
  -8   7   3       61.62       57.85      2.00 o 
  -7   7   3      168.85      176.18      2.58 o 
  -6   7   3       93.53       97.97      2.04 o 
  -5   7   3       49.66       41.92      1.21 o 
  -4   7   3      122.43      115.08      1.91 o 
  -3   7   3     1012.89     1038.01      3.60 o 
  -2   7   3     1339.93     1362.62      4.37 o 
  -1   7   3      109.14      122.38      1.17 o 
   0   7   3      373.38      377.81      4.30 o 
   1   7   3     1901.42     1871.13      7.34 o 
   2   7   3      724.42      732.59      3.82 o 
   3   7   3      126.07      122.02      1.49 o 
   4   7   3       29.33       30.11      1.20 o 
   5   7   3      137.89      136.58      3.81 o 
   6   7   3      108.19      109.23      3.73 o 
  -8   8   3       23.50       30.06      1.59 o 
  -7   8   3        0.22        0.33      1.04 o 
  -6   8   3       76.88       73.30      1.62 o 
  -5   8   3      212.91      212.16      2.85 o 
  -4   8   3      165.72      169.10      1.85 o 
  -3   8   3       76.60       75.46      1.27 o 
  -2   8   3      906.17      920.19      3.84 o 
  -1   8   3      954.86      967.85      5.30 o 
   0   8   3      642.76      648.81      3.80 o 
   1   8   3      309.79      300.57      2.39 o 
   2   8   3      106.23      107.56      2.24 o 
   3   8   3      387.48      391.01      4.41 o 
   4   8   3      263.74      269.12      5.04 o 
   5   8   3       44.67       37.49      2.37 o 
   6   8   3       18.88       19.47      2.07 o 
  -7   9   3       67.88       73.31      2.15 o 
  -6   9   3       38.46       42.68      1.67 o 
  -5   9   3        2.84        1.57      0.70 o 
  -4   9   3      279.00      275.47      3.06 o 
  -3   9   3      248.85      254.14      2.14 o 
  -2   9   3      199.39      199.53      2.01 o 
  -1   9   3       41.97       42.66      0.96 o 
   0   9   3      317.73      304.83      3.20 o 
   1   9   3      272.61      279.32      2.44 o 
   2   9   3      281.45      270.54      4.16 o 
   3   9   3      151.17      142.36      3.73 o 
   4   9   3       15.80       17.21      1.88 o 
   5   9   3       61.31       68.85      3.06 o 
  -7  10   3        7.44        4.62      2.57 o 
  -6  10   3       69.28       59.95      2.76 o 
  -5  10   3      140.44      146.62      2.73 o 
  -4  10   3      151.98      159.80      2.85 o 
  -3  10   3       17.94       20.09      0.82 o 
  -2  10   3       79.69       74.48      1.17 o 
  -1  10   3      225.44      226.94      3.15 o 
   0  10   3      230.31      231.17      2.88 o 
   1  10   3        7.88        7.92      0.75 o 
   2  10   3       84.27       84.14      2.91 o 
   3  10   3      120.25      125.91      3.66 o 
   4  10   3       55.95       57.56      2.79 o 
   5  10   3       50.95       48.40      3.94 o 
  -6  11   3       19.19       21.90      2.78 o 
  -5  11   3        1.07        2.16      1.51 o 
  -4  11   3       36.72       34.39      1.53 o 
  -3  11   3      187.06      190.55      2.90 o 
  -2  11   3      179.37      186.17      2.20 o 
  -1  11   3        1.14        0.42      0.76 o 
   0  11   3       31.65       30.07      1.12 o 
   1  11   3      157.81      159.63      2.93 o 
   2  11   3      146.87      145.11      3.89 o 
   3  11   3       14.79       15.45      1.93 o 
   4  11   3       15.53       15.95      2.03 o 
  -5  12   3       67.17       70.86      7.08 o 
  -4  12   3       27.82       27.63      2.36 o 
  -3  12   3        0.39        0.22      1.15 o 
  -2  12   3       25.84       28.94      1.22 o 
  -1  12   3       86.98       85.98      1.68 o 
   0  12   3       82.56       86.35      2.31 o 
   1  12   3       25.88       27.50      1.50 o 
   2  12   3        9.23        9.78      1.84 o 
   3  12   3       48.60       56.23      2.89 o 
  -5  13   3        0.08        0.91      3.18 o 
  -4  13   3       25.81       25.96      3.01 o 
  -3  13   3       50.67       50.28      2.41 o 
  -2  13   3       36.22       34.10      4.04 o 
  -1  13   3       11.99       14.81      1.44 o 
   0  13   3       10.55       11.58      1.74 o 
   1  13   3       12.29       11.40      2.06 o 
   2  13   3        6.58        6.38      2.19 o 
  -2  14   3       23.44       19.32      3.64 o 
  -1  14   3       23.10       21.46      3.07 o 
   0  14   3       32.81       36.27      4.80 o 
   1  14   3        9.39        7.17      3.66 o 
  -5 -13   4        4.12       -4.79      4.79 o 
  -4 -13   4       39.21       28.87      5.38 o 
  -3 -13   4       39.08       27.64      4.92 o 
  -6 -12   4       24.71       24.76      3.22 o 
  -5 -12   4       16.30       16.21      2.07 o 
  -4 -12   4       15.03       16.51      1.93 o 
  -3 -12   4       16.36       15.65      1.80 o 
  -2 -12   4       73.89       71.97      3.14 o 
  -1 -12   4      111.36      112.47      3.68 o 
   0 -12   4       50.63       46.72      3.12 o 
   1 -12   4        1.70        2.16      1.63 o 
  -6 -11   4       12.43       13.96      1.95 o 
  -5 -11   4        5.00        2.75      1.74 o 
  -4 -11   4      103.52       99.90      3.30 o 
  -3 -11   4       95.31       91.01      3.18 o 
  -2 -11   4       79.29       82.79      2.56 o 
  -1 -11   4       15.77       16.69      1.75 o 
   0 -11   4       58.28       60.69      3.27 o 
   1 -11   4      101.20      103.55      3.15 o 
   2 -11   4       56.71       58.55      2.53 o 
   3 -11   4       30.05       29.34      2.77 o 
  -7 -10   4        4.06        3.25      1.96 o 
  -6 -10   4       46.03       41.67      2.42 o 
  -5 -10   4       92.15       95.47      3.19 o 
  -4 -10   4       53.25       55.40      2.45 o 
  -3 -10   4        3.54        3.80      1.30 o 
  -2 -10   4      266.08      254.25      4.06 o 
  -1 -10   4      298.71      296.37      8.50 o 
   0 -10   4      183.23      182.05      3.23 o 
   1 -10   4       16.67       16.09      1.52 o 
   2 -10   4       15.03       16.91      1.61 o 
   3 -10   4      149.15      148.41      3.71 o 
   4 -10   4       31.91       35.13      2.83 o 
  -7  -9   4       66.13       66.81      4.37 o 
  -6  -9   4       35.92       41.87      2.68 o 
  -5  -9   4        7.03        6.84      1.36 o 
  -4  -9   4      142.71      135.70      3.41 o 
  -3  -9   4      510.77      511.37      7.30 o 
  -2  -9   4      109.02      102.46      1.77 o 
  -1  -9   4       35.92       35.81      1.34 o 
   0  -9   4      156.53      154.67      2.42 o 
   1  -9   4      459.72      447.63      6.15 o 
   2  -9   4      114.07      113.02      3.00 o 
   3  -9   4       20.13       18.74      1.62 o 
   4  -9   4       20.81       23.30      1.79 o 
   5  -9   4       55.59       56.06      3.49 o 
  -8  -8   4       26.64       35.02      3.56 o 
  -7  -8   4       14.20       10.29      2.41 o 
  -6  -8   4      242.21      245.50     10.79 o 
  -5  -8   4      304.39      305.58      7.00 o 
  -4  -8   4      129.21      130.56      2.01 o 
  -3  -8   4       69.22       67.26      1.40 o 
  -2  -8   4       90.02       88.40      1.56 o 
  -1  -8   4      503.20      507.45      5.51 o 
   0  -8   4      234.50      225.77      2.68 o 
   1  -8   4       89.01       83.30      1.87 o 
   2  -8   4      266.12      254.37      3.49 o 
   3  -8   4      299.53      286.88      7.13 o 
   4  -8   4      128.71      127.09      3.24 o 
   5  -8   4        5.94        7.31      1.55 o 
   6  -8   4       19.56       23.47      4.52 o 
  -8  -7   4       83.49       88.98      4.72 o 
  -7  -7   4      123.82      126.02      5.14 o 
  -6  -7   4      119.42      133.87      4.89 o 
  -5  -7   4        5.54        6.14      0.51 o 
  -4  -7   4      466.64      470.87      3.42 o 
  -3  -7   4      604.26      592.07      4.59 o 
  -2  -7   4      498.77      479.33      3.99 o 
  -1  -7   4       42.88       42.68      0.99 o 
   0  -7   4      497.67      474.17      4.63 o 
   1  -7   4      366.87      362.95      4.71 o 
   2  -7   4      424.38      414.79      5.11 o 
   3  -7   4       93.87       91.73      2.56 o 
   4  -7   4       87.86       87.81      2.65 o 
   5  -7   4      193.04      196.09      3.99 o 
   6  -7   4       40.21       37.45      3.51 o 
  -9  -6   4       50.26       59.02      8.15 o 
  -8  -6   4       17.96       22.34      1.52 o 
  -7  -6   4       26.91       22.38      1.45 o 
  -6  -6   4      446.96      425.91      4.94 o 
  -5  -6   4      750.52      739.79      3.79 o 
  -4  -6   4      343.97      337.74      2.59 o 
  -3  -6   4      226.92      216.47      2.12 o 
  -2  -6   4      958.22      979.20      4.06 o 
  -1  -6   4     1320.23     1307.88      4.31 o 
   0  -6   4     1239.29     1248.10      4.96 o 
   1  -6   4      108.17      108.82      1.97 o 
   2  -6   4      458.11      439.44      4.07 o 
   3  -6   4      326.78      324.34      3.38 o 
   4  -6   4      174.52      176.22      4.27 o 
   5  -6   4       40.41       35.55      1.87 o 
   6  -6   4       21.19       22.63      2.34 o 
   7  -6   4       33.42       45.55      5.15 o 
  -9  -5   4       11.26       10.54      2.49 o 
  -8  -5   4      117.26      120.13      3.39 o 
  -7  -5   4      312.79      325.89      4.22 o 
  -6  -5   4       20.86       20.20      0.62 o 
  -5  -5   4      190.09      180.05      1.94 o 
  -4  -5   4      549.29      550.48      3.26 o 
  -3  -5   4     2350.77     2338.88     11.34 o 
  -2  -5   4     1467.24     1509.42      4.61 o 
  -1  -5   4        9.53       10.06      0.75 o 
   0  -5   4      952.02      966.07      4.18 o 
   1  -5   4     1573.94     1561.62     11.50 o 
   2  -5   4      681.93      675.02      6.03 o 
   3  -5   4      135.47      127.52      1.25 o 
   4  -5   4      146.37      139.22      2.16 o 
   5  -5   4      174.37      174.90      2.61 o 
   6  -5   4       88.72       78.73      3.64 o 
   7  -5   4       18.78       14.19      3.89 o 
  -9  -4   4       42.21       48.55      5.49 o 
  -8  -4   4       12.43       17.83      1.29 o 
  -7  -4   4       33.07       28.91      0.69 o 
  -6  -4   4      336.21      327.94      2.37 o 
  -5  -4   4      868.39      884.67      3.80 o 
  -4  -4   4      434.96      419.46      2.60 o 
  -3  -4   4       53.77       64.64      1.17 o 
  -2  -4   4     1221.65     1212.06      3.96 o 
  -1  -4   4     2459.06     2467.64      8.19 o 
   0  -4   4     1758.15     1726.93      5.80 o 
   1  -4   4      324.55      339.81      2.92 o 
   2  -4   4      341.41      325.31      2.45 o 
   3  -4   4     1081.89     1044.23      6.92 o 
   4  -4   4      466.57      474.62      3.30 o 
   5  -4   4       36.40       36.91      1.33 o 
   6  -4   4       20.50       23.36      2.22 o 
   7  -4   4       58.21       62.97      3.35 o 
 -10  -3   4        5.15        9.26      2.67 o 
  -9  -3   4       25.86       20.53      2.75 o 
  -8  -3   4      156.53      147.67      2.50 o 
  -7  -3   4      248.47      253.73      1.93 o 
  -6  -3   4      198.36      198.77      2.28 o 
  -5  -3   4       56.22       58.25      1.13 o 
  -4  -3   4     1910.15     1972.97     10.85 o 
  -3  -3   4     2358.04     2363.20     20.92 o 
  -2  -3   4     1234.51     1151.29      4.79 o 
  -1  -3   4       20.81       23.02      0.58 o 
   0  -3   4     1244.43     1187.44      4.35 o 
   1  -3   4     2780.22     2749.29     12.95 o 
   2  -3   4     1316.52     1307.04      9.04 o 
   3  -3   4      213.36      226.82      2.73 o 
   4  -3   4       77.58       76.68      1.54 o 
   5  -3   4      166.32      166.12      2.47 o 
   6  -3   4      148.82      150.24      3.22 o 
   7  -3   4        4.00        0.90      3.33 o 
 -10  -2   4       40.02       40.43      2.35 o 
  -9  -2   4       95.31       97.91      6.10 o 
  -8  -2   4       23.70       24.13      0.92 o 
  -7  -2   4       75.83       69.87      1.24 o 
  -6  -2   4     1561.61     1553.29      9.93 o 
  -5  -2   4     1816.81     1813.60     11.48 o 
  -4  -2   4      821.90      812.18      5.92 o 
  -3  -2   4      167.65      184.81      2.05 o 
  -2  -2   4     3705.52     3741.35     22.85 o 
  -1  -2   4     3889.54     3798.91     38.44 o 
   0  -2   4     2597.04     2608.89     13.84 o 
   1  -2   4      123.53      125.04      2.04 o 
   2  -2   4      491.37      454.35      2.72 o 
   3  -2   4      864.06      875.90      4.25 o 
   4  -2   4      544.13      556.75      3.51 o 
   5  -2   4      109.63      103.40      1.47 o 
   6  -2   4       36.51       40.35      1.57 o 
   7  -2   4       19.24       22.32      1.39 o 
 -10  -1   4        0.41        1.37      1.75 o 
  -9  -1   4       14.67        9.63      1.77 o 
  -8  -1   4      217.06      216.03      2.32 o 
  -7  -1   4      766.52      771.37      4.22 o 
  -6  -1   4      348.81      327.67      3.68 o 
  -5  -1   4      477.45      514.46      3.91 o 
  -4  -1   4     1295.83     1284.09      7.06 o 
  -3  -1   4     2762.61     2804.33     16.02 o 
  -2  -1   4     2066.34     2074.22      8.80 o 
  -1  -1   4       24.51       25.30      0.90 o 
   0  -1   4     1335.10     1305.33      4.08 o 
   1  -1   4     2548.57     2504.84     30.65 o 
   2  -1   4     1659.27     1706.30      7.84 o 
   3  -1   4        3.64        5.97      0.56 o 
   4  -1   4      370.57      352.18      2.60 o 
   5  -1   4      312.62      308.86      3.51 o 
   6  -1   4      112.32      111.40      2.40 o 
   7  -1   4       63.77       58.09      1.98 o 
 -11   0   4       22.22       18.06      2.37 o 
 -10   0   4       78.35       75.86      3.94 o 
  -9   0   4      180.20      196.47      4.20 o 
  -8   0   4       47.09       51.92      1.27 o 
  -7   0   4       69.94       69.96      1.27 o 
  -6   0   4       15.32       16.26      0.65 o 
  -5   0   4     1223.61     1200.23     10.14 o 
  -4   0   4     1895.24     1790.12      8.34 o 
  -3   0   4       81.84      100.13      3.29 o 
  -2   0   4     1029.00     1019.87      6.16 o 
  -1   0   4     3896.30     3913.74     24.91 o 
   0   0   4      939.11      927.85      4.88 o 
   1   0   4      592.28      675.29      4.11 o 
   2   0   4      814.21      758.85      4.91 o 
   3   0   4      884.21      860.56      4.03 o 
   4   0   4      834.23      836.93      4.02 o 
   5   0   4       40.64       42.93      1.69 o 
   6   0   4      111.65      118.28      2.78 o 
   7   0   4      180.46      191.88      4.17 o 
   8   0   4       21.67       24.07      2.28 o 
 -11   1   4       18.18       17.50      2.46 o 
 -10   1   4        0.71        1.79      1.38 o 
  -9   1   4       14.07       10.70      1.19 o 
  -8   1   4      224.20      219.81      2.82 o 
  -7   1   4      755.06      766.82      4.74 o 
  -6   1   4      372.12      362.27      3.38 o 
  -5   1   4      444.96      483.16      3.77 o 
  -4   1   4     1316.04     1310.06      8.38 o 
  -3   1   4     2620.58     2625.24     11.38 o 
  -2   1   4     2006.14     1988.09     10.60 o 
  -1   1   4       23.27       24.08      0.96 o 
   0   1   4     1350.87     1356.01     10.15 o 
   1   1   4     2432.82     2417.01      9.94 o 
   2   1   4     1630.94     1682.09      4.83 o 
   3   1   4        1.58        4.10      0.40 o 
   4   1   4      351.32      332.56      5.23 o 
   5   1   4      337.69      332.30      5.40 o 
   6   1   4      111.81      111.39      2.71 o 
   7   1   4       62.60       55.64      2.68 o 
   8   1   4        3.35        2.65      2.37 o 
 -10   2   4       41.70       39.92      1.67 o 
  -9   2   4       89.76       93.98      2.50 o 
  -8   2   4       28.75       29.25      1.50 o 
  -7   2   4       74.03       70.19      1.91 o 
  -6   2   4     1617.30     1618.81     10.98 o 
  -5   2   4     1856.05     1822.03      5.40 o 
  -4   2   4      803.72      773.45      4.22 o 
  -3   2   4      155.50      172.50      1.68 o 
  -2   2   4     3553.03     3618.84     14.67 o 
  -1   2   4     3874.98     3749.18     24.10 o 
   0   2   4     2486.66     2534.35     12.44 o 
   1   2   4      126.27      123.80      1.60 o 
   2   2   4      531.45      494.38      3.22 o 
   3   2   4      870.39      885.91      4.55 o 
   4   2   4      545.98      567.06      3.90 o 
   5   2   4      102.71      102.52      2.33 o 
   6   2   4       33.61       40.06      1.80 o 
   7   2   4       15.87       25.71      2.55 o 
   8   2   4       19.89       16.91      2.42 o 
 -10   3   4        5.12        8.94      1.25 o 
  -9   3   4       28.12       21.26      1.50 o 
  -8   3   4      166.02      156.69      2.95 o 
  -7   3   4      248.21      247.25      3.37 o 
  -6   3   4      189.91      182.93      3.53 o 
  -5   3   4       57.67       61.43      1.63 o 
  -4   3   4     1861.19     1926.32      8.96 o 
  -3   3   4     2468.15     2524.19     13.15 o 
  -2   3   4     1258.14     1181.85      4.69 o 
  -1   3   4       22.04       23.67      0.62 o 
   0   3   4     1260.74     1255.48      5.20 o 
   1   3   4     2786.97     2812.16     14.05 o 
   2   3   4     1298.01     1298.84      5.27 o 
   3   3   4      207.57      221.54      2.37 o 
   4   3   4       75.61       71.56      1.11 o 
   5   3   4      176.83      176.14      2.60 o 
   6   3   4      149.94      145.81      3.91 o 
   7   3   4        2.40        2.54      1.89 o 
   8   3   4        1.16        2.63      3.72 o 
 -10   4   4       18.74       21.70      1.54 o 
  -9   4   4       45.41       50.58      1.99 o 
  -8   4   4       12.78       18.33      1.33 o 
  -7   4   4       30.20       29.73      1.42 o 
  -6   4   4      296.60      287.57      3.09 o 
  -5   4   4      860.92      875.37      3.87 o 
  -4   4   4      429.48      411.52      2.20 o 
  -3   4   4       60.97       72.30      0.96 o 
  -2   4   4     1228.42     1226.41      5.20 o 
  -1   4   4     2412.62     2471.80      8.96 o 
   0   4   4     1796.37     1810.53      5.83 o 
   1   4   4      333.83      350.74      2.71 o 
   2   4   4      330.28      313.03      2.49 o 
   3   4   4     1113.74     1084.66      5.09 o 
   4   4   4      439.87      425.71      6.29 o 
   5   4   4       35.70       33.84      1.23 o 
   6   4   4       20.24       20.65      1.97 o 
   7   4   4       62.07       63.59      3.02 o 
 -10   5   4        5.12        7.64      1.95 o 
  -9   5   4       10.64        8.25      1.12 o 
  -8   5   4      113.21      112.98      2.60 o 
  -7   5   4      306.56      316.77      3.89 o 
  -6   5   4       19.74       19.29      0.86 o 
  -5   5   4      186.31      177.29      1.96 o 
  -4   5   4      558.04      560.27      2.96 o 
  -3   5   4     2334.83     2347.67      6.28 o 
  -2   5   4     1478.14     1535.26      8.38 o 
  -1   5   4       11.50       12.63      0.56 o 
   0   5   4      963.76      981.38      3.85 o 
   1   5   4     1532.59     1547.86      6.86 o 
   2   5   4      656.40      665.57      3.30 o 
   3   5   4      141.55      138.39      2.03 o 
   4   5   4      150.76      142.39      2.15 o 
   5   5   4      176.34      175.85      4.23 o 
   6   5   4       91.75       91.90      3.47 o 
   7   5   4       18.63       20.13      3.10 o 
 -10   6   4       20.30       24.89      2.45 o 
  -9   6   4       48.26       52.98      2.08 o 
  -8   6   4       18.14       23.77      1.78 o 
  -7   6   4       27.38       24.52      1.40 o 
  -6   6   4      493.01      480.32      3.21 o 
  -5   6   4      743.90      751.38      4.17 o 
  -4   6   4      322.23      315.08      2.40 o 
  -3   6   4      230.20      227.23      1.63 o 
  -2   6   4      993.67     1018.19      4.26 o 
  -1   6   4     1347.08     1361.04      7.62 o 
   0   6   4     1271.47     1299.21      8.20 o 
   1   6   4       96.02       97.62      1.54 o 
   2   6   4      464.62      449.36      2.74 o 
   3   6   4      324.09      329.06      4.12 o 
   4   6   4      171.89      174.21      3.08 o 
   5   6   4       40.53       38.25      2.42 o 
   6   6   4       18.42       20.61      2.04 o 
  -9   7   4       15.44       11.34      1.78 o 
  -8   7   4       82.29       81.87      2.36 o 
  -7   7   4      110.82      122.05      2.58 o 
  -6   7   4      118.05      126.63      2.12 o 
  -5   7   4        5.92        6.95      0.80 o 
  -4   7   4      499.82      509.06      3.26 o 
  -3   7   4      633.05      630.06      2.99 o 
  -2   7   4      475.24      459.63      2.48 o 
  -1   7   4       45.73       48.42      1.04 o 
   0   7   4      495.71      480.02      3.88 o 
   1   7   4      428.55      442.73      3.48 o 
   2   7   4      439.40      435.94      2.48 o 
   3   7   4       95.58       97.88      1.96 o 
   4   7   4       77.75       79.90      3.01 o 
   5   7   4      191.19      197.96      4.79 o 
   6   7   4       40.51       40.94      5.16 o 
  -8   8   4       27.04       30.76      1.69 o 
  -7   8   4       15.75       12.14      1.44 o 
  -6   8   4      228.01      223.73      3.31 o 
  -5   8   4      295.40      296.04      4.06 o 
  -4   8   4      131.63      138.50      2.24 o 
  -3   8   4       63.55       59.98      1.30 o 
  -2   8   4       75.11       79.20      1.84 o 
  -1   8   4      537.40      545.51      4.51 o 
   0   8   4      198.76      192.33      2.12 o 
   1   8   4       97.30       93.82      1.49 o 
   2   8   4      262.69      262.90      2.52 o 
   3   8   4      311.83      317.46      6.73 o 
   4   8   4      140.18      138.75      4.07 o 
   5   8   4        4.57        3.13      1.81 o 
  -7   9   4       72.88       74.08      2.26 o 
  -6   9   4       37.73       44.08      2.11 o 
  -5   9   4        6.10        7.15      1.04 o 
  -4   9   4      138.91      132.09      2.27 o 
  -3   9   4      494.60      506.70      5.18 o 
  -2   9   4      103.80      104.33      1.68 o 
  -1   9   4       34.87       33.11      0.95 o 
   0   9   4      150.55      151.83      2.77 o 
   1   9   4      456.45      456.64      4.53 o 
   2   9   4      106.77      111.30      3.80 o 
   3   9   4       15.46       13.82      1.82 o 
   4   9   4       21.21       20.76      2.07 o 
  -7  10   4        3.51        1.95      2.70 o 
  -6  10   4       48.00       47.41      1.88 o 
  -5  10   4       91.62       99.46      2.93 o 
  -4  10   4       56.28       57.42      1.93 o 
  -3  10   4        3.81        5.41      0.87 o 
  -2  10   4      278.80      272.94      3.86 o 
  -1  10   4      292.14      290.34      6.57 o 
   0  10   4      180.67      172.62      3.89 o 
   1  10   4       13.48       11.72      1.61 o 
   2  10   4       10.29       12.68      1.61 o 
   3  10   4      143.63      142.68      4.17 o 
   4  10   4       28.75       33.06      2.39 o 
  -6  11   4       13.96       19.79      5.52 o 
  -5  11   4        5.12        4.70      1.25 o 
  -4  11   4      105.03       99.55      2.48 o 
  -3  11   4       92.40       93.71      2.28 o 
  -2  11   4       78.12       86.68      2.33 o 
  -1  11   4       15.26       17.17      1.30 o 
   0  11   4       56.30       59.23      2.54 o 
   1  11   4       99.53      100.87      4.45 o 
   2  11   4       59.51       61.37      2.89 o 
   3  11   4       30.13       29.02      2.54 o 
  -5  12   4       16.48       19.03      2.82 o 
  -4  12   4       16.02       15.91      1.80 o 
  -3  12   4       15.60       15.49      1.32 o 
  -2  12   4       69.80       69.71      1.84 o 
  -1  12   4      109.93      107.35      2.32 o 
   0  12   4       48.04       47.17      2.11 o 
   1  12   4        1.65        2.76      1.91 o 
   2  12   4       45.49       45.80      2.68 o 
  -4  13   4       38.11       37.43      3.07 o 
  -3  13   4       40.10       38.72      3.39 o 
  -2  13   4       10.63        9.67      2.03 o 
  -1  13   4        2.42        2.03      1.66 o 
   0  13   4       24.62       24.94      2.07 o 
   1  13   4       86.19       92.83      4.91 o 
   2  13   4       35.29       37.66      3.80 o 
  -5 -12   5       43.33       49.19      3.60 o 
  -4 -12   5       27.08       26.79      2.17 o 
  -3 -12   5        4.13        2.15      2.72 o 
  -2 -12   5       46.23       40.95      3.69 o 
  -7 -11   5       24.34       29.27      3.58 o 
  -6 -11   5        4.91        7.23      2.17 o 
  -5 -11   5        5.37        1.72      1.94 o 
  -4 -11   5       46.96       49.54      2.55 o 
  -3 -11   5       54.71       54.89      2.52 o 
  -2 -11   5       22.77       28.36      2.22 o 
  -1 -11   5        7.52        6.19      2.03 o 
   0 -11   5       71.12       69.97      3.27 o 
   1 -11   5      132.71      133.30      3.69 o 
  -7 -10   5       10.37        7.47      2.52 o 
  -6 -10   5       65.74       59.31      2.89 o 
  -5 -10   5       89.29       87.85      3.30 o 
  -4 -10   5       11.19       15.96      2.67 o 
  -3 -10   5       20.59       19.78      1.65 o 
  -2 -10   5       98.99       99.75      2.93 o 
  -1 -10   5      163.30      162.46      3.28 o 
   0 -10   5       65.26       66.07      2.60 o 
   1 -10   5       36.78       35.24      2.05 o 
   2 -10   5      101.03      104.00      3.20 o 
   3 -10   5       84.34       85.37      3.97 o 
  -7  -9   5       46.10       52.31      6.22 o 
  -6  -9   5       16.09       19.57      3.97 o 
  -5  -9   5       26.40       19.24      2.60 o 
  -4  -9   5      239.94      232.99      4.56 o 
  -3  -9   5      330.94      330.44      5.10 o 
  -2  -9   5      183.55      182.25      3.68 o 
  -1  -9   5       51.83       49.96      1.57 o 
   0  -9   5      120.50      116.01      2.49 o 
   1  -9   5      260.99      258.02      4.51 o 
   2  -9   5      147.64      143.90      3.53 o 
   3  -9   5       34.46       32.95      2.04 o 
   4  -9   5       78.06       83.23      3.82 o 
   5  -9   5       18.09       21.46      3.40 o 
  -8  -8   5        1.21       -0.13      2.79 o 
  -7  -8   5       35.00       30.57      3.16 o 
  -6  -8   5      150.03      142.47      5.33 o 
  -5  -8   5      242.54      252.75      6.49 o 
  -4  -8   5       85.24       83.62      5.52 o 
  -3  -8   5       64.62       62.17      2.01 o 
  -2  -8   5      564.69      549.92      5.89 o 
  -1  -8   5      781.21      775.96      5.14 o 
   0  -8   5      305.75      313.00      3.17 o 
   1  -8   5        1.83        2.44      0.87 o 
   2  -8   5       48.46       46.64      2.08 o 
   3  -8   5      104.03      107.60      3.02 o 
   4  -8   5       49.03       45.08      2.25 o 
   5  -8   5        6.34        6.02      2.46 o 
  -8  -7   5       40.19       43.68      5.26 o 
  -7  -7   5      113.40      113.42      5.01 o 
  -6  -7   5        6.15        5.71      1.81 o 
  -5  -7   5      133.37      122.40      2.96 o 
  -4  -7   5      628.29      611.59      5.34 o 
  -3  -7   5      747.97      757.16      5.80 o 
  -2  -7   5       82.60       82.89      1.45 o 
  -1  -7   5       15.92       15.04      0.70 o 
   0  -7   5      303.08      299.03      2.86 o 
   1  -7   5      582.49      593.31      5.68 o 
   2  -7   5      234.98      239.25      3.22 o 
   3  -7   5       10.90       10.55      1.35 o 
   4  -7   5       29.99       30.84      1.88 o 
   5  -7   5       70.99       79.92      2.81 o 
   6  -7   5       24.08       19.39      4.70 o 
  -9  -6   5       44.35       50.26      4.09 o 
  -8  -6   5        8.70       11.39      2.42 o 
  -7  -6   5       83.49       74.80      4.07 o 
  -6  -6   5      398.65      399.62      4.26 o 
  -5  -6   5      245.47      245.90      3.48 o 
  -4  -6   5      149.07      148.22      2.00 o 
  -3  -6   5       27.70       28.08      0.98 o 
  -2  -6   5      761.53      767.04      3.66 o 
  -1  -6   5      974.89      988.96      7.39 o 
   0  -6   5      298.26      298.53      2.02 o 
   1  -6   5       33.39       34.17      0.81 o 
   2  -6   5      294.32      281.86      3.44 o 
   3  -6   5      521.68      521.30      4.73 o 
   4  -6   5      130.97      124.20      3.07 o 
   5  -6   5       15.96       19.31      1.56 o 
   6  -6   5        6.61       12.23      4.05 o 
  -9  -5   5       30.54       20.20      2.93 o 
  -8  -5   5      114.21      114.78      5.01 o 
  -7  -5   5      142.69      144.47      3.58 o 
  -6  -5   5      223.44      218.55      3.07 o 
  -5  -5   5       58.50       64.08      1.46 o 
  -4  -5   5      819.69      845.92      4.51 o 
  -3  -5   5      909.36      891.49      5.65 o 
  -2  -5   5      295.73      286.12      2.20 o 
  -1  -5   5       87.69       86.37      1.25 o 
   0  -5   5     1100.66     1061.87      6.02 o 
   1  -5   5      775.61      752.43      5.28 o 
   2  -5   5      415.93      429.91      3.11 o 
   3  -5   5       48.10       48.59      1.19 o 
   4  -5   5      138.54      137.97      2.64 o 
   5  -5   5      173.04      175.97      3.54 o 
   6  -5   5       40.57       47.58      5.12 o 
  -9  -4   5       59.23       68.21      4.13 o 
  -8  -4   5       35.91       39.14      2.23 o 
  -7  -4   5      125.03      113.06      3.25 o 
  -6  -4   5      765.50      768.53      4.67 o 
  -5  -4   5      773.51      756.57      4.56 o 
  -4  -4   5      213.77      196.15      2.22 o 
  -3  -4   5      228.70      244.63      1.99 o 
  -2  -4   5     1080.31     1105.31      5.62 o 
  -1  -4   5     1750.48     1735.67      5.97 o 
   0  -4   5      388.66      394.85      3.14 o 
   1  -4   5        8.30        6.88      0.62 o 
   2  -4   5      579.98      563.11      4.75 o 
   3  -4   5      265.49      263.33      3.21 o 
   4  -4   5      190.16      189.67      2.82 o 
   5  -4   5        7.87        7.89      0.99 o 
   6  -4   5       29.92       32.90      3.67 o 
 -10  -3   5        1.32        2.01      3.67 o 
  -9  -3   5       32.04       31.51      2.51 o 
  -8  -3   5      216.08      212.01      4.98 o 
  -7  -3   5      378.24      378.48      4.05 o 
  -6  -3   5       54.76       62.83      6.22 o 
  -5  -3   5       99.89      107.61      1.81 o 
  -4  -3   5     1204.25     1204.78      6.19 o 
  -3  -3   5     1531.70     1553.29      7.39 o 
  -2  -3   5      689.04      675.12      3.74 o 
  -1  -3   5      162.84      161.48      1.56 o 
   0  -3   5      648.51      627.93      3.32 o 
   1  -3   5     1778.99     1794.75     14.24 o 
   2  -3   5      401.79      420.47      3.85 o 
   3  -3   5       24.88       21.65      1.09 o 
   4  -3   5      207.09      210.57      2.86 o 
   5  -3   5      171.97      176.74      2.69 o 
   6  -3   5       81.04       76.44      2.54 o 
 -10  -2   5       42.76       43.50      2.92 o 
  -9  -2   5      118.81      126.59      7.31 o 
  -8  -2   5       21.89       23.01      1.26 o 
  -7  -2   5       36.31       39.73      2.28 o 
  -6  -2   5      229.62      227.36      3.09 o 
  -5  -2   5     1072.95     1066.30      7.77 o 
  -4  -2   5      268.33      243.29      2.28 o 
  -3  -2   5      165.27      172.25      1.56 o 
  -2  -2   5     1953.14     1950.56      9.21 o 
  -1  -2   5     2281.87     2272.15     15.17 o 
   0  -2   5     1329.72     1339.07      5.78 o 
   1  -2   5        4.58        6.63      0.67 o 
   2  -2   5      785.33      750.81      5.44 o 
   3  -2   5     1157.74     1140.62      9.04 o 
   4  -2   5      313.87      306.75      3.76 o 
   5  -2   5       20.05       20.76      1.09 o 
   6  -2   5       56.63       60.08      2.65 o 
 -11  -1   5       15.87       20.06      3.08 o 
 -10  -1   5       11.33       14.66      2.07 o 
  -9  -1   5       65.79       57.31      2.94 o 
  -8  -1   5      235.60      236.84      3.43 o 
  -7  -1   5      286.76      287.91      5.12 o 
  -6  -1   5      183.37      178.10      6.28 o 
  -5  -1   5      332.23      369.59      7.35 o 
  -4  -1   5     1618.33     1684.40      7.13 o 
  -3  -1   5     2608.36     2583.54      7.80 o 
  -2  -1   5     1104.35     1090.46      7.31 o 
  -1  -1   5      184.04      186.82      2.89 o 
   0  -1   5     2716.94     2655.12     15.15 o 
   1  -1   5     1538.68     1509.24      5.75 o 
   2  -1   5      608.02      623.92      4.79 o 
   3  -1   5      100.01       97.72      1.60 o 
   4  -1   5       99.11       97.19      1.62 o 
   5  -1   5      283.24      288.36      3.64 o 
   6  -1   5       70.76       69.70      2.38 o 
   7  -1   5        6.42        6.38      2.38 o 
 -11   0   5        7.87        2.75      3.08 o 
 -10   0   5       24.80       25.00      2.30 o 
  -9   0   5        8.42       10.81      1.17 o 
  -8   0   5       19.16       17.59      1.30 o 
  -7   0   5      336.93      335.03      6.96 o 
  -6   0   5     2168.59     2149.97     12.64 o 
  -5   0   5     1334.14     1325.72     13.33 o 
  -4   0   5      650.78      613.39      6.11 o 
  -3   0   5      388.25      424.74      6.39 o 
  -2   0   5     2717.40     2749.87     10.57 o 
  -1   0   5     2063.67     2035.49     12.62 o 
   0   0   5      946.06      968.89      7.82 o 
   1   0   5       31.66       45.63      1.08 o 
   2   0   5      600.24      593.34      7.68 o 
   3   0   5      803.90      828.00      4.36 o 
   4   0   5       82.84       91.74      1.52 o 
   5   0   5        7.66        5.34      1.12 o 
   6   0   5        0.29        0.69      1.38 o 
   7   0   5        2.29        2.46      2.19 o 
 -11   1   5       13.75       15.36      4.30 o 
 -10   1   5       10.84       12.68      1.99 o 
  -9   1   5       69.92       62.57      2.12 o 
  -8   1   5      235.11      231.89      4.48 o 
  -7   1   5      295.83      289.60      5.03 o 
  -6   1   5      162.56      157.46      4.17 o 
  -5   1   5      350.26      380.67      5.09 o 
  -4   1   5     1643.49     1678.98      7.68 o 
  -3   1   5     2728.14     2751.59     34.10 o 
  -2   1   5     1076.28     1058.25      8.41 o 
  -1   1   5      162.28      164.24      2.10 o 
   0   1   5     2628.24     2599.38     11.87 o 
   1   1   5     1534.52     1530.90      7.71 o 
   2   1   5      648.59      670.63      5.72 o 
   3   1   5       94.87       94.76      1.36 o 
   4   1   5       88.48       85.78      2.04 o 
   5   1   5      273.69      266.61      5.02 o 
   6   1   5       64.72       65.22      2.88 o 
   7   1   5        8.05        6.05      2.20 o 
 -11   2   5       12.39       14.87      4.24 o 
 -10   2   5       44.23       43.11      1.99 o 
  -9   2   5      122.31      127.51      2.95 o 
  -8   2   5       18.67       19.08      1.40 o 
  -7   2   5       33.75       30.51      0.94 o 
  -6   2   5      211.22      213.54      4.10 o 
  -5   2   5     1070.05     1058.24      8.46 o 
  -4   2   5      263.50      235.03      2.76 o 
  -3   2   5      171.56      184.31      2.63 o 
  -2   2   5     1982.63     2000.75     14.34 o 
  -1   2   5     2391.63     2444.52      9.31 o 
   0   2   5     1392.12     1447.21      5.65 o 
   1   2   5        3.67        6.68      0.66 o 
   2   2   5      742.21      708.33      4.78 o 
   3   2   5     1140.15     1070.90     21.05 o 
   4   2   5      314.36      284.76     13.80 o 
   5   2   5       21.54       21.52      1.95 o 
   6   2   5       61.89       61.69      2.94 o 
   7   2   5      108.57      108.06      4.00 o 
 -10   3   5        1.48        3.14      1.54 o 
  -9   3   5       28.03       29.47      1.67 o 
  -8   3   5      211.08      212.62      3.53 o 
  -7   3   5      369.40      364.04      5.53 o 
  -6   3   5       65.91       60.40      1.18 o 
  -5   3   5       99.96      105.29      1.11 o 
  -4   3   5     1238.15     1243.71      7.54 o 
  -3   3   5     1563.64     1615.52     13.75 o 
  -2   3   5      670.18      650.92      3.27 o 
  -1   3   5      170.80      170.08      2.00 o 
   0   3   5      655.61      650.36      4.48 o 
   1   3   5     1775.43     1820.68      6.66 o 
   2   3   5      425.88      446.49      3.91 o 
   3   3   5       28.37       23.85      1.22 o 
   4   3   5      219.12      223.95      4.80 o 
   5   3   5      167.43      170.45      4.27 o 
   6   3   5       84.52       80.45      4.16 o 
   7   3   5       20.89       24.73      3.52 o 
 -10   4   5       53.15       59.29      2.73 o 
  -9   4   5       54.55       59.03      2.20 o 
  -8   4   5       37.68       40.25      1.77 o 
  -7   4   5      136.57      127.33      3.44 o 
  -6   4   5      807.41      816.84      6.95 o 
  -5   4   5      757.28      747.19      3.46 o 
  -4   4   5      211.51      192.62      1.68 o 
  -3   4   5      215.79      237.68      2.50 o 
  -2   4   5     1064.36     1093.60      3.87 o 
  -1   4   5     1764.47     1767.77     10.58 o 
   0   4   5      365.26      377.17      3.06 o 
   1   4   5       11.30        9.50      0.89 o 
   2   4   5      590.27      572.06      3.49 o 
   3   4   5      248.09      241.94      3.55 o 
   4   4   5      193.19      194.75      4.41 o 
   5   4   5        8.19        8.30      1.61 o 
   6   4   5       25.75       32.82      2.39 o 
 -10   5   5        8.34        8.27      2.04 o 
  -9   5   5       33.51       29.16      1.72 o 
  -8   5   5      114.41      110.81      2.74 o 
  -7   5   5      148.90      158.42      3.80 o 
  -6   5   5      222.03      217.14      2.93 o 
  -5   5   5       51.92       55.80      1.18 o 
  -4   5   5      835.55      868.88      4.37 o 
  -3   5   5      869.63      853.84      3.56 o 
  -2   5   5      290.53      283.38      2.19 o 
  -1   5   5       90.63       90.97      1.53 o 
   0   5   5     1063.46     1061.33      7.96 o 
   1   5   5      812.78      806.84      6.06 o 
   2   5   5      414.76      426.05      2.96 o 
   3   5   5       44.09       44.77      1.74 o 
   4   5   5      135.37      132.28      4.08 o 
   5   5   5      173.64      183.73      4.65 o 
   6   5   5       36.24       36.38      2.58 o 
 -10   6   5        8.05        5.71      3.09 o 
  -9   6   5       49.94       57.46      2.62 o 
  -8   6   5        8.14        8.94      1.21 o 
  -7   6   5       76.68       69.30      2.16 o 
  -6   6   5      356.38      366.57      3.81 o 
  -5   6   5      247.65      245.98      2.91 o 
  -4   6   5      151.25      148.09      2.07 o 
  -3   6   5       18.57       18.04      0.64 o 
  -2   6   5      753.79      759.88      5.00 o 
  -1   6   5      990.38     1021.05      7.41 o 
   0   6   5      285.81      289.10      2.81 o 
   1   6   5       36.76       39.29      1.15 o 
   2   6   5      294.53      280.21      3.94 o 
   3   6   5      531.48      538.00      8.84 o 
   4   6   5      141.94      143.31      4.06 o 
   5   6   5       14.70       14.78      1.95 o 
  -9   7   5       32.17       27.19      2.36 o 
  -8   7   5       41.75       42.05      2.28 o 
  -7   7   5      117.63      113.81      2.71 o 
  -6   7   5        5.98        8.36      1.33 o 
  -5   7   5      133.27      125.78      2.01 o 
  -4   7   5      603.50      590.24      4.10 o 
  -3   7   5      747.22      756.42      3.53 o 
  -2   7   5       75.58       76.19      1.57 o 
  -1   7   5       11.34       11.00      0.98 o 
   0   7   5      294.05      290.93      2.97 o 
   1   7   5      578.29      577.24      3.97 o 
   2   7   5      232.77      238.16      3.33 o 
   3   7   5       12.46       11.39      1.73 o 
   4   7   5       34.95       37.11      2.40 o 
   5   7   5       69.30       77.77      3.42 o 
  -9   8   5       20.68       31.17      3.26 o 
  -8   8   5        0.93        0.12      1.68 o 
  -7   8   5       32.88       33.17      2.05 o 
  -6   8   5      163.79      152.47      3.76 o 
  -5   8   5      247.52      260.32      4.76 o 
  -4   8   5       81.37       79.78      3.31 o 
  -3   8   5       72.59       69.90      1.52 o 
  -2   8   5      554.92      556.00      3.85 o 
  -1   8   5      773.31      773.76      7.15 o 
   0   8   5      304.54      305.98      3.11 o 
   1   8   5        1.01        1.36      1.32 o 
   2   8   5       38.77       39.09      2.33 o 
   3   8   5       91.56       99.87      3.47 o 
   4   8   5       49.17       46.72      2.78 o 
  -8   9   5       42.18       43.24      3.16 o 
  -7   9   5       45.35       53.36      2.52 o 
  -6   9   5       14.61       17.25      1.70 o 
  -5   9   5       27.29       26.52      1.90 o 
  -4   9   5      237.10      237.80      3.70 o 
  -3   9   5      347.67      351.00      4.82 o 
  -2   9   5      188.79      186.66      3.14 o 
  -1   9   5       52.67       54.05      2.33 o 
   0   9   5      126.90      127.92      3.46 o 
   1   9   5      252.15      248.52      4.93 o 
   2   9   5      153.01      158.45      4.23 o 
   3   9   5       34.09       33.24      2.38 o 
  -7  10   5       11.00        7.90      2.57 o 
  -6  10   5       64.57       60.21      2.67 o 
  -5  10   5       94.70      100.66      3.18 o 
  -4  10   5       13.27       14.06      1.69 o 
  -3  10   5       18.60       16.72      1.16 o 
  -2  10   5       99.84      104.25      2.50 o 
  -1  10   5      162.48      165.19      3.29 o 
   0  10   5       71.01       78.37      3.28 o 
   1  10   5       38.64       36.18      2.71 o 
   2  10   5      100.36      100.62      3.60 o 
   3  10   5       95.48      101.89      3.75 o 
  -6  11   5        3.84        6.72      2.83 o 
  -5  11   5        6.05        4.87      1.71 o 
  -4  11   5       47.98       49.12      2.43 o 
  -3  11   5       53.02       56.75      2.34 o 
  -2  11   5       24.13       25.41      1.52 o 
  -1  11   5        8.41        7.30      1.36 o 
   0  11   5       70.20       67.16      2.92 o 
   1  11   5      139.85      147.69      4.27 o 
   2  11   5       20.45       21.25      2.17 o 
  -5  12   5       44.19       44.71      3.56 o 
  -4  12   5       25.23       26.86      1.97 o 
  -3  12   5        5.69        5.63      1.93 o 
  -2  12   5       47.38       41.73      4.45 o 
  -1  12   5       63.16       67.07      2.39 o 
   0  12   5       13.79       15.56      2.15 o 
   1  12   5       10.53        7.92      2.34 o 
  -2  13   5       16.45       18.10      3.62 o 
  -1  13   5        0.13       -0.85      2.40 o 
   0  13   5       31.33       39.44      3.82 o 
  -6 -11   6        1.99        9.12      5.43 o 
  -5 -11   6       23.52       21.91      3.18 o 
  -4 -11   6       96.46       89.23      4.39 o 
  -3 -11   6      114.33      114.61      6.74 o 
  -2 -11   6       26.86       28.16      3.24 o 
  -1 -11   6        9.91       15.57      4.27 o 
   0 -11   6       62.74       69.43      4.13 o 
  -7 -10   6       12.64       13.95      5.59 o 
  -6 -10   6       51.02       51.72      2.80 o 
  -5 -10   6       79.32       80.45      3.97 o 
  -4 -10   6       23.14       23.96      1.96 o 
  -3 -10   6       35.10       35.08      2.51 o 
  -2 -10   6       98.82       97.24      4.52 o 
  -1 -10   6      161.77      159.45      3.78 o 
   0 -10   6       37.14       39.99      2.15 o 
   1 -10   6        3.10        3.04      1.68 o 
   2 -10   6       53.57       52.37      3.34 o 
  -7  -9   6       37.12       41.46      3.64 o 
  -6  -9   6        0.78       -2.26      2.52 o 
  -5  -9   6       33.05       30.70      2.95 o 
  -4  -9   6       78.68       77.02      3.85 o 
  -3  -9   6      104.17      100.73      3.05 o 
  -2  -9   6       27.57       27.29      2.15 o 
  -1  -9   6       20.97       21.06      1.38 o 
   0  -9   6      139.29      137.72      3.39 o 
   1  -9   6      152.23      158.54      4.00 o 
   2  -9   6       33.60       30.60      2.00 o 
   3  -9   6        8.45       12.51      2.45 o 
  -8  -8   6        0.95       -4.66      4.66 o 
  -7  -8   6       23.14       21.40      2.97 o 
  -6  -8   6      103.34       94.14      7.93 o 
  -5  -8   6      126.04      127.93      4.89 o 
  -4  -8   6        9.14        9.48      1.43 o 
  -3  -8   6      128.13      127.29      2.74 o 
  -2  -8   6      262.35      265.56      2.76 o 
  -1  -8   6      168.02      169.62      3.03 o 
   0  -8   6       96.59       95.91      2.34 o 
   1  -8   6       31.04       27.57      1.79 o 
   2  -8   6      191.40      188.40      3.95 o 
   3  -8   6      194.54      198.20      6.13 o 
   4  -8   6       44.59       48.46      2.98 o 
  -8  -7   6      113.19      115.91      5.57 o 
  -7  -7   6       76.24       75.94      4.35 o 
  -6  -7   6        7.80        9.09      1.43 o 
  -5  -7   6       84.74       88.20      3.18 o 
  -4  -7   6      307.56      311.52      4.43 o 
  -3  -7   6      353.92      359.82      4.34 o 
  -2  -7   6      184.39      181.91      2.42 o 
  -1  -7   6      200.27      197.02      2.05 o 
   0  -7   6      538.88      538.01      5.02 o 
   1  -7   6      377.70      372.69      4.84 o 
   2  -7   6      109.35      106.21      2.92 o 
   3  -7   6       73.88       73.09      2.61 o 
   4  -7   6       31.58       35.67      2.01 o 
   5  -7   6       42.96       44.46      3.23 o 
  -8  -6   6        1.54        1.27      1.63 o 
  -7  -6   6       48.99       50.15      2.42 o 
  -6  -6   6      258.76      246.83      4.53 o 
  -5  -6   6      408.65      404.66      5.28 o 
  -4  -6   6       43.58       40.90      1.42 o 
  -3  -6   6       75.57       79.21      2.12 o 
  -2  -6   6      882.11      877.28      5.37 o 
  -1  -6   6      607.16      587.23      4.57 o 
   0  -6   6      175.52      180.66      2.15 o 
   1  -6   6       56.03       54.86      1.29 o 
   2  -6   6       79.22       78.92      2.55 o 
   3  -6   6      164.79      164.09      3.83 o 
   4  -6   6       71.18       70.69      2.55 o 
   5  -6   6       10.91        4.78      4.17 o 
  -9  -5   6       29.73       28.87      2.29 o 
  -8  -5   6      106.14      104.52      3.47 o 
  -7  -5   6      110.97      108.50      4.32 o 
  -6  -5   6        5.11        3.38      1.25 o 
  -5  -5   6      214.78      219.86      3.03 o 
  -4  -5   6      829.59      830.24      5.49 o 
  -3  -5   6      780.37      765.14      4.18 o 
  -2  -5   6      108.78      113.27      1.83 o 
  -1  -5   6       17.01       17.77      0.93 o 
   0  -5   6      352.93      347.68      3.72 o 
   1  -5   6      819.53      822.71      8.17 o 
   2  -5   6       88.57       96.34      1.78 o 
   3  -5   6       17.91       16.78      1.24 o 
   4  -5   6       64.02       64.18      2.30 o 
   5  -5   6       61.30       66.25      5.41 o 
  -9  -4   6       37.49       43.25      2.87 o 
  -8  -4   6       16.34       15.50      1.71 o 
  -7  -4   6      160.09      151.78      5.20 o 
  -6  -4   6      478.46      485.95      4.81 o 
  -5  -4   6      454.00      439.22      4.46 o 
  -4  -4   6      166.43      167.15      2.79 o 
  -3  -4   6      316.38      323.12      2.99 o 
  -2  -4   6     1009.99     1006.83      5.08 o 
  -1  -4   6     1528.98     1544.93      7.73 o 
   0  -4   6      184.08      186.44      2.75 o 
   1  -4   6       44.75       44.43      1.23 o 
   2  -4   6      411.53      405.55      4.85 o 
   3  -4   6      434.13      442.60      3.65 o 
   4  -4   6       94.13       91.25      2.13 o 
   5  -4   6        4.40        3.31      2.04 o 
  -9  -3   6       68.82       69.35      3.45 o 
  -8  -3   6      186.31      174.84      4.69 o 
  -7  -3   6      271.96      275.01      5.39 o 
  -6  -3   6       13.59       12.92      1.13 o 
  -5  -3   6      263.14      280.95      3.63 o 
  -4  -3   6     1181.60     1201.56     12.15 o 
  -3  -3   6     1291.20     1284.21      6.22 o 
  -2  -3   6      389.28      373.35      3.44 o 
  -1  -3   6      332.81      325.92      2.35 o 
   0  -3   6     1307.98     1291.75      8.05 o 
   1  -3   6      623.20      620.38      4.57 o 
   2  -3   6      325.94      326.18      2.77 o 
   3  -3   6       13.56       18.23      1.11 o 
   4  -3   6       92.21       88.06      2.00 o 
   5  -3   6      111.26      113.60      3.51 o 
 -10  -2   6       25.82       31.52      4.10 o 
  -9  -2   6       22.56       23.34      2.29 o 
  -8  -2   6        9.92       11.92      1.83 o 
  -7  -2   6      234.17      235.49      3.77 o 
  -6  -2   6      970.54      977.34      6.78 o 
  -5  -2   6      720.91      680.45      5.53 o 
  -4  -2   6      122.35       98.55      2.20 o 
  -3  -2   6      199.35      227.39      2.18 o 
  -2  -2   6     1244.91     1250.26      7.96 o 
  -1  -2   6     1255.30     1246.24      7.82 o 
   0  -2   6      336.13      349.49      3.73 o 
   1  -2   6       47.09       38.57      1.26 o 
   2  -2   6      398.86      385.16      3.83 o 
   3  -2   6      280.08      290.47      3.21 o 
   4  -2   6       77.26       82.75      1.88 o 
   5  -2   6        6.47        7.03      1.64 o 
   6  -2   6        3.66        4.82      3.00 o 
 -10  -1   6       13.32       10.54      3.48 o 
  -9  -1   6       55.02       58.02      3.03 o 
  -8  -1   6      204.68      203.75      4.92 o 
  -7  -1   6      147.33      142.76      3.89 o 
  -6  -1   6       35.26       29.82      1.47 o 
  -5  -1   6      198.28      217.21      3.93 o 
  -4  -1   6     1460.00     1496.00     14.23 o 
  -3  -1   6     1438.54     1433.60      6.83 o 
  -2  -1   6       72.36       66.65      1.24 o 
  -1  -1   6      401.31      405.83      3.26 o 
   0  -1   6     1036.21     1024.50      5.72 o 
   1  -1   6     1320.00     1323.70      7.17 o 
   2  -1   6      235.38      259.85      2.83 o 
   3  -1   6        8.39        5.86      0.78 o 
   4  -1   6      150.43      149.47      2.10 o 
   5  -1   6      164.36      169.04      3.54 o 
   6  -1   6       47.80       43.30      2.51 o 
 -10   0   6       86.70       92.69      6.59 o 
  -9   0   6      103.67      105.90      3.07 o 
  -8   0   6        1.86        2.66      1.49 o 
  -7   0   6       61.57       74.42      3.14 o 
  -6   0   6      414.08      397.43      5.84 o 
  -5   0   6      447.96      441.75      9.38 o 
  -4   0   6        7.31        9.65      0.98 o 
  -3   0   6      221.68      227.98      2.27 o 
  -2   0   6     1882.52     1961.84     10.82 o 
  -1   0   6     2750.00     2764.92     10.97 o 
   0   0   6      282.18      306.96      3.69 o 
   1   0   6      177.96      161.08      2.96 o 
   2   0   6      595.63      575.27      6.57 o 
   3   0   6      745.40      736.17      4.36 o 
   4   0   6      142.88      147.64      3.20 o 
   5   0   6        4.44        4.30      1.42 o 
   6   0   6       62.35       61.41      2.96 o 
 -10   1   6       12.63       13.11      2.07 o 
  -9   1   6       49.66       50.43      2.04 o 
  -8   1   6      205.76      205.89      4.84 o 
  -7   1   6      155.15      146.98      3.94 o 
  -6   1   6       37.44       31.81      4.05 o 
  -5   1   6      206.73      228.30      4.35 o 
  -4   1   6     1429.20     1451.72     11.37 o 
  -3   1   6     1411.28     1411.69     11.39 o 
  -2   1   6       82.81       82.64      2.20 o 
  -1   1   6      449.05      453.03      5.79 o 
   0   1   6     1148.73     1146.94      7.91 o 
   1   1   6     1303.84     1340.75      7.69 o 
   2   1   6      250.25      267.84      3.67 o 
   3   1   6        8.60        6.15      0.76 o 
   4   1   6      152.06      146.66      3.95 o 
   5   1   6      165.92      168.93      4.45 o 
   6   1   6       45.92       40.74      3.13 o 
 -10   2   6       23.03       25.58      1.67 o 
  -9   2   6       21.76       24.68      1.64 o 
  -8   2   6       10.03       11.83      1.70 o 
  -7   2   6      236.88      234.91      4.82 o 
  -6   2   6      947.00      951.10     11.04 o 
  -5   2   6      729.79      707.01      7.53 o 
  -4   2   6      120.69       90.76      2.60 o 
  -3   2   6      200.53      224.20      2.88 o 
  -2   2   6     1274.08     1259.32     13.20 o 
  -1   2   6     1144.78     1138.33     11.89 o 
   0   2   6      336.17      355.95      4.14 o 
   1   2   6       50.90       46.01      1.86 o 
   2   2   6      410.61      390.18      4.65 o 
   3   2   6      292.81      300.98      4.13 o 
   4   2   6       80.32       83.94      3.21 o 
   5   2   6        7.16        6.45      1.80 o 
   6   2   6        1.42        1.41      2.32 o 
 -10   3   6        7.53        8.87      1.63 o 
  -9   3   6       68.62       67.15      3.19 o 
  -8   3   6      185.78      188.08      4.61 o 
  -7   3   6      271.64      271.34      5.40 o 
  -6   3   6       12.74       11.90      1.60 o 
  -5   3   6      265.65      277.83      4.91 o 
  -4   3   6     1138.27     1127.02      4.94 o 
  -3   3   6     1245.48     1244.27     14.41 o 
  -2   3   6      387.62      379.64      4.88 o 
  -1   3   6      316.23      307.29      3.36 o 
   0   3   6     1266.12     1258.85      8.01 o 
   1   3   6      651.81      663.51      7.15 o 
   2   3   6      307.77      303.54      4.36 o 
   3   3   6       11.80       15.12      1.73 o 
   4   3   6       93.77       86.74      3.26 o 
   5   3   6      106.54      108.60      3.82 o 
 -10   4   6       40.40       33.38      2.68 o 
  -9   4   6       40.55       46.52      2.08 o 
  -8   4   6       16.15       15.80      1.76 o 
  -7   4   6      148.66      137.73      3.86 o 
  -6   4   6      461.42      471.09      6.48 o 
  -5   4   6      453.64      453.03      2.64 o 
  -4   4   6      168.32      164.64      1.81 o 
  -3   4   6      329.34      335.88      3.93 o 
  -2   4   6     1012.48     1017.60      8.90 o 
  -1   4   6     1580.23     1620.13     12.56 o 
   0   4   6      173.50      180.83      3.28 o 
   1   4   6       38.84       38.71      1.79 o 
   2   4   6      405.90      398.57      5.99 o 
   3   4   6      436.20      446.83      6.61 o 
   4   4   6       98.29      102.34      3.57 o 
   5   4   6        3.58        3.84      2.04 o 
 -10   5   6       11.80       13.36      3.02 o 
  -9   5   6       28.42       30.95      2.10 o 
  -8   5   6      105.82      100.95      3.54 o 
  -7   5   6      114.95      111.27      3.50 o 
  -6   5   6        3.61        5.48      1.88 o 
  -5   5   6      220.21      235.23      3.26 o 
  -4   5   6      847.61      860.01      4.43 o 
  -3   5   6      799.89      790.44      3.99 o 
  -2   5   6      115.30      119.08      1.70 o 
  -1   5   6        8.08        9.60      1.10 o 
   0   5   6      378.01      381.36      5.50 o 
   1   5   6      806.56      807.09      6.47 o 
   2   5   6       95.92      103.40      3.31 o 
   3   5   6       22.32       20.48      1.92 o 
   4   5   6       61.11       62.20      3.00 o 
   5   5   6       60.36       65.79      3.20 o 
  -9   6   6       25.43       29.09      2.16 o 
  -8   6   6        1.57        3.10      1.32 o 
  -7   6   6       53.99       50.18      2.61 o 
  -6   6   6      279.30      268.26      5.17 o 
  -5   6   6      418.10      414.80      6.84 o 
  -4   6   6       48.66       44.93      1.45 o 
  -3   6   6       81.71       84.77      1.28 o 
  -2   6   6      863.67      864.45      4.47 o 
  -1   6   6      576.77      549.25      7.25 o 
   0   6   6      184.81      196.53      3.02 o 
   1   6   6       53.39       50.43      1.61 o 
   2   6   6       71.17       69.35      2.92 o 
   3   6   6      154.21      151.50      4.24 o 
   4   6   6       69.51       73.01      3.25 o 
  -9   7   6       14.37        7.62      2.90 o 
  -8   7   6      116.54      120.80      3.65 o 
  -7   7   6       78.43       88.67      3.23 o 
  -6   7   6        7.90       10.50      1.56 o 
  -5   7   6       85.77       89.27      3.18 o 
  -4   7   6      291.99      290.27      3.83 o 
  -3   7   6      363.07      367.87      3.62 o 
  -2   7   6      194.98      195.47      2.55 o 
  -1   7   6      207.55      211.11      3.54 o 
   0   7   6      537.71      554.39      6.98 o 
   1   7   6      359.20      352.49      5.88 o 
   2   7   6      111.89      115.58      3.68 o 
   3   7   6       73.60       73.01      3.16 o 
  -9   8   6       11.48        9.94      3.19 o 
  -8   8   6        0.89        1.79      2.66 o 
  -7   8   6       24.85       24.71      1.81 o 
  -6   8   6       95.22       95.59      3.38 o 
  -5   8   6      132.00      135.77      3.93 o 
  -4   8   6        8.90       10.51      1.67 o 
  -3   8   6      128.76      123.20      2.64 o 
  -2   8   6      266.58      266.82      3.91 o 
  -1   8   6      173.05      180.05      3.71 o 
   0   8   6      104.40      106.77      3.41 o 
   1   8   6       33.24       28.91      2.16 o 
   2   8   6      203.50      207.41      4.95 o 
   3   8   6      195.48      208.21      5.40 o 
  -8   9   6       16.77       20.91      3.07 o 
  -7   9   6       34.56       40.06      3.82 o 
  -6   9   6        1.14        1.78      1.75 o 
  -5   9   6       33.90       33.45      2.31 o 
  -4   9   6       82.12       80.25      3.31 o 
  -3   9   6      101.70      103.54      2.55 o 
  -2   9   6       23.30       22.16      1.52 o 
  -1   9   6       23.25       22.03      1.54 o 
   0   9   6      138.69      141.54      3.96 o 
   1   9   6      155.78      163.92      4.41 o 
   2   9   6       34.73       31.52      2.42 o 
  -7  10   6       11.04        9.33      3.05 o 
  -6  10   6       50.58       50.26      3.56 o 
  -5  10   6       73.37       76.78      3.26 o 
  -4  10   6       20.44       23.73      2.09 o 
  -3  10   6       35.82       37.34      1.70 o 
  -2  10   6       97.58       98.81      2.66 o 
  -1  10   6      159.57      153.21      3.40 o 
   0  10   6       38.22       35.08      2.39 o 
   1  10   6        3.32        3.10      1.99 o 
   2  10   6       52.40       49.53      4.22 o 
  -6  11   6        2.27        5.82      3.13 o 
  -5  11   6       21.31       24.44      2.95 o 
  -4  11   6       95.58       98.71      4.91 o 
  -3  11   6      114.38      116.35      4.26 o 
  -2  11   6       26.65       27.38      1.72 o 
  -1  11   6       11.92       12.63      1.69 o 
   0  11   6       61.78       65.60      3.05 o 
   1  11   6       26.20       26.70      2.40 o 
  -4  12   6        6.29        4.97      3.32 o 
  -3  12   6       14.85       15.22      4.46 o 
  -2  12   6       32.70       31.40      5.40 o 
  -1  12   6       44.31       48.10      2.97 o 
   0  12   6       27.67       26.64      2.61 o 
  -5 -11   7       10.71        4.42      4.89 o 
  -1 -11   7       29.67       27.95      5.34 o 
  -5 -10   7       33.27       29.04      4.52 o 
  -4 -10   7        5.73        8.57      3.41 o 
  -3 -10   7       56.46       49.43      4.58 o 
  -1 -10   7       64.48       69.28      3.92 o 
   0 -10   7       18.12       20.67      2.37 o 
  -7  -9   7       17.36       17.69      5.16 o 
  -6  -9   7        4.75        3.89      2.84 o 
  -5  -9   7       89.63       84.33      4.34 o 
  -4  -9   7      181.40      180.11      8.27 o 
  -3  -9   7      114.48      110.87      4.10 o 
  -2  -9   7       27.67       30.08      1.81 o 
  -1  -9   7       66.83       66.70      2.82 o 
   0  -9   7      114.02      111.68      3.58 o 
   1  -9   7       66.48       66.05      2.66 o 
   2  -9   7        4.58        5.02      4.74 o 
  -8  -8   7        7.70        4.67      5.40 o 
  -7  -8   7       42.33       37.07      3.53 o 
  -6  -8   7      138.23      128.79      3.68 o 
  -5  -8   7       74.07       78.01      2.71 o 
  -4  -8   7       48.53       48.13      2.21 o 
  -3  -8   7       41.83       41.28      1.99 o 
  -2  -8   7      192.69      186.38      3.63 o 
  -1  -8   7      185.93      181.74      3.68 o 
   0  -8   7       25.18       26.15      1.79 o 
   1  -8   7       42.10       43.69      2.20 o 
   2  -8   7       73.30       72.65      2.83 o 
   3  -8   7       38.36       38.82      2.88 o 
  -8  -7   7       36.27       39.53      5.54 o 
  -7  -7   7       53.22       58.01      2.76 o 
  -6  -7   7        3.20        2.62      1.49 o 
  -5  -7   7       39.04       44.66      2.11 o 
  -4  -7   7      327.46      327.57      4.71 o 
  -3  -7   7      236.92      229.55      3.56 o 
  -2  -7   7       32.86       31.74      1.39 o 
  -1  -7   7       35.86       36.48      1.77 o 
   0  -7   7      163.67      161.17      3.39 o 
   1  -7   7      118.23      125.15      3.21 o 
   2  -7   7       39.50       43.54      2.18 o 
   3  -7   7       10.12        9.96      3.60 o 
   4  -7   7       63.21       67.97      4.08 o 
  -8  -6   7       10.56        8.65      1.86 o 
  -7  -6   7      100.38      101.35      3.37 o 
  -6  -6   7      214.07      209.80      4.35 o 
  -5  -6   7      243.03      242.33      4.34 o 
  -4  -6   7       14.94       15.74      1.37 o 
  -3  -6   7      236.42      235.44      2.90 o 
  -2  -6   7      328.90      333.95      3.22 o 
  -1  -6   7      335.74      335.53      3.76 o 
   0  -6   7       81.80       83.45      2.24 o 
   1  -6   7       58.52       51.77      2.17 o 
   2  -6   7      245.23      242.54      4.33 o 
   3  -6   7      103.47      113.88      3.12 o 
   4  -6   7       35.93       34.39      3.25 o 
  -9  -5   7       32.70       30.43      4.62 o 
  -8  -5   7      159.33      164.24      4.29 o 
  -7  -5   7       67.50       67.51      2.78 o 
  -6  -5   7       14.04       12.51      1.50 o 
  -5  -5   7      207.58      212.02      4.58 o 
  -4  -5   7      390.82      397.70      4.98 o 
  -3  -5   7      453.98      452.96      4.39 o 
  -2  -5   7       28.87       26.60      1.49 o 
  -1  -5   7      569.88      551.31      4.77 o 
   0  -5   7      530.16      522.75      4.73 o 
   1  -5   7      301.94      298.91      3.36 o 
   2  -5   7       92.71       91.89      2.36 o 
   3  -5   7       37.02       41.50      1.97 o 
  -9  -4   7       24.88       25.85      2.74 o 
  -8  -4   7        2.86        2.45      1.79 o 
  -7  -4   7       53.63       53.33      2.85 o 
  -6  -4   7      328.72      330.18     10.15 o 
  -5  -4   7      223.48      207.97      5.56 o 
  -4  -4   7       31.24       25.33      1.55 o 
  -3  -4   7      341.68      357.24      3.31 o 
  -2  -4   7      773.73      776.83      5.51 o 
  -1  -4   7      476.09      475.33      4.93 o 
   0  -4   7      122.36      125.34      2.49 o 
   1  -4   7       97.99       88.26      1.78 o 
   2  -4   7      202.90      191.43      2.57 o 
   3  -4   7      206.37      213.73      3.93 o 
   4  -4   7       19.16       18.01      2.90 o 
  -9  -3   7       32.68       30.85      2.58 o 
  -8  -3   7       83.19       82.30      3.56 o 
  -7  -3   7       52.61       45.75      2.62 o 
  -6  -3   7        1.07        0.64      1.31 o 
  -5  -3   7      344.64      366.02      5.80 o 
  -4  -3   7      793.13      815.80      9.90 o 
  -3  -3   7      579.05      569.69      4.38 o 
  -2  -3   7       42.26       40.98      1.20 o 
  -1  -3   7       96.55       94.93      2.15 o 
   0  -3   7      694.84      674.55      5.55 o 
   1  -3   7      523.48      528.11      6.27 o 
   2  -3   7       53.20       61.97      1.57 o 
   3  -3   7       28.63       23.55      1.02 o 
   4  -3   7      101.87      101.99      3.39 o 
  -9  -2   7       33.01       38.46      2.68 o 
  -8  -2   7       30.28       32.08      2.49 o 
  -7  -2   7      210.29      207.37      8.34 o 
  -6  -2   7      399.89      384.48      6.38 o 
  -5  -2   7      280.92      273.07      5.06 o 
  -4  -2   7       13.93       18.96      1.65 o 
  -3  -2   7      380.69      392.34      3.55 o 
  -2  -2   7     1406.21     1407.85      9.55 o 
  -1  -2   7     1055.45     1086.41      5.37 o 
   0  -2   7       55.60       66.72      1.94 o 
   1  -2   7      106.20       93.67      2.06 o 
   2  -2   7      335.81      328.17      3.11 o 
   3  -2   7      185.05      187.20      3.15 o 
   4  -2   7       91.57       97.01      3.50 o 
   5  -2   7        2.68        5.23      3.07 o 
  -9  -1   7       67.77       68.57      3.36 o 
  -8  -1   7      242.33      235.22      5.50 o 
  -7  -1   7      219.34      202.61      4.87 o 
  -6  -1   7       11.23       12.46      1.68 o 
  -5  -1   7      390.63      400.96      6.07 o 
  -4  -1   7      955.20      912.17     19.23 o 
  -3  -1   7      744.22      745.43      8.20 o 
  -2  -1   7       92.51       90.70      1.74 o 
  -1  -1   7      592.08      593.42      5.86 o 
   0  -1   7      666.29      654.36      6.33 o 
   1  -1   7      623.87      636.96      5.43 o 
   2  -1   7      111.30      118.36      2.13 o 
   3  -1   7       50.79       50.40      1.72 o 
   4  -1   7       91.62       90.26      3.31 o 
   5  -1   7       41.09       39.59      3.59 o 
 -10   0   7       36.85       42.19      4.95 o 
  -9   0   7       11.83       14.77      2.11 o 
  -8   0   7        1.44        1.04      1.67 o 
  -7   0   7      187.05      182.58      6.78 o 
  -6   0   7      594.19      606.90      7.67 o 
  -5   0   7      789.31      705.92      8.03 o 
  -4   0   7      216.22      168.37      4.49 o 
  -3   0   7      401.90      404.46      3.25 o 
  -2   0   7      655.29      672.31      4.55 o 
  -1   0   7      607.62      609.55      6.54 o 
   0   0   7       94.73      100.50      1.87 o 
   1   0   7      157.57      135.75      2.72 o 
   2   0   7      194.43      188.63      4.13 o 
   3   0   7      233.29      260.12      5.08 o 
   4   0   7       38.63       41.37      2.04 o 
   5   0   7        3.07        4.56      2.20 o 
 -10   1   7       10.52       11.60      3.80 o 
  -9   1   7       72.58       73.92      3.47 o 
  -8   1   7      230.29      227.97      5.34 o 
  -7   1   7      221.29      209.31      4.91 o 
  -6   1   7       10.93       10.76      1.59 o 
  -5   1   7      366.72      375.80      5.98 o 
  -4   1   7      972.09      960.30      9.30 o 
  -3   1   7      734.82      721.05      7.52 o 
  -2   1   7       95.28       91.11      2.51 o 
  -1   1   7      533.72      532.79      4.73 o 
   0   1   7      641.29      631.93      5.52 o 
   1   1   7      600.45      607.39      9.99 o 
   2   1   7      105.13      111.60      3.43 o 
   3   1   7       50.18       47.68      3.06 o 
   4   1   7       96.56       88.81      3.58 o 
   5   1   7       51.62       48.87      2.90 o 
 -10   2   7       55.96       56.65      3.01 o 
  -9   2   7       33.47       36.65      3.28 o 
  -8   2   7       29.71       32.80      3.49 o 
  -7   2   7      217.23      229.22      5.13 o 
  -6   2   7      411.52      398.38      7.15 o 
  -5   2   7      281.86      274.84      5.25 o 
  -4   2   7       15.56       20.07      0.56 o 
  -3   2   7      364.55      382.80      6.56 o 
  -2   2   7     1411.88     1419.60     16.61 o 
  -1   2   7     1066.16     1071.94      7.48 o 
   0   2   7       56.98       64.35      1.93 o 
   1   2   7       99.49       88.40      3.05 o 
   2   2   7      337.80      324.84      5.67 o 
   3   2   7      182.06      177.64      4.50 o 
   4   2   7       85.27       87.27      3.53 o 
   5   2   7        2.84        6.37      3.28 o 
 -10   3   7        5.23        2.77      2.45 o 
  -9   3   7       35.03       34.33      2.59 o 
  -8   3   7       93.38       97.29      3.65 o 
  -7   3   7       52.00       46.75      2.64 o 
  -6   3   7        1.01        0.48      1.43 o 
  -5   3   7      351.04      376.70      6.17 o 
  -4   3   7      813.56      849.20      8.37 o 
  -3   3   7      593.60      571.47      7.52 o 
  -2   3   7       49.46       50.41      1.77 o 
  -1   3   7      126.78      122.84      2.41 o 
   0   3   7      705.50      681.41      5.44 o 
   1   3   7      517.42      519.88      6.90 o 
   2   3   7       50.66       64.38      2.81 o 
   3   3   7       27.16       24.05      2.08 o 
   4   3   7       98.21       96.23      3.69 o 
 -10   4   7       21.30       21.40      2.50 o 
  -9   4   7       23.18       30.22      2.36 o 
  -8   4   7        2.40        1.95      1.66 o 
  -7   4   7       52.02       61.03      2.91 o 
  -6   4   7      337.35      348.86      6.13 o 
  -5   4   7      233.94      221.49      7.29 o 
  -4   4   7       31.72       26.03      1.53 o 
  -3   4   7      355.37      355.74      6.97 o 
  -2   4   7      739.55      719.13      7.49 o 
  -1   4   7      454.21      445.84      5.90 o 
   0   4   7      128.66      134.58      4.54 o 
   1   4   7       98.14       85.61      3.12 o 
   2   4   7      210.14      207.60      5.12 o 
   3   4   7      208.24      211.52      5.14 o 
   4   4   7       18.73       22.01      2.32 o 
  -9   5   7       32.58       30.96      1.95 o 
  -8   5   7      157.38      156.20      5.24 o 
  -7   5   7       65.61       69.21      3.12 o 
  -6   5   7       14.43       15.01      1.84 o 
  -5   5   7      200.28      202.94      4.98 o 
  -4   5   7      360.29      360.74      3.85 o 
  -3   5   7      460.28      440.56      7.58 o 
  -2   5   7       25.50       24.40      1.48 o 
  -1   5   7      572.27      575.86      5.75 o 
   0   5   7      534.15      546.61      7.10 o 
   1   5   7      291.68      289.93      5.50 o 
   2   5   7       95.65      101.00      3.57 o 
   3   5   7       34.62       30.61      2.42 o 
  -8   6   7       10.98       13.31      1.95 o 
  -7   6   7      100.47      102.08      3.68 o 
  -6   6   7      208.15      211.29      5.05 o 
  -5   6   7      228.33      223.71      6.15 o 
  -4   6   7       14.95       14.19      1.85 o 
  -3   6   7      233.41      235.17      3.65 o 
  -2   6   7      352.63      365.18      5.30 o 
  -1   6   7      347.43      358.93      4.71 o 
   0   6   7       79.09       89.25      3.19 o 
   1   6   7       60.96       58.06      2.80 o 
   2   6   7      254.83      259.68      6.21 o 
   3   6   7      100.79      111.80      4.00 o 
  -8   7   7       29.97       34.33      2.60 o 
  -7   7   7       49.13       52.43      2.86 o 
  -6   7   7        3.24        5.30      1.65 o 
  -5   7   7       45.49       47.35      2.72 o 
  -4   7   7      351.56      354.89      6.67 o 
  -3   7   7      225.78      220.32      3.37 o 
  -2   7   7       30.34       27.63      1.61 o 
  -1   7   7       32.67       30.77      1.76 o 
   0   7   7      171.21      169.03      4.76 o 
   1   7   7      126.64      137.09      4.64 o 
   2   7   7       36.54       39.14      2.60 o 
  -8   8   7        6.91        9.10      3.09 o 
  -7   8   7       43.15       40.55      2.62 o 
  -6   8   7      136.63      138.18      4.34 o 
  -5   8   7       70.26       72.50      3.34 o 
  -4   8   7       48.56       51.09      2.97 o 
  -3   8   7       40.55       42.24      1.74 o 
  -2   8   7      195.65      190.82      3.64 o 
  -1   8   7      180.56      179.90      3.91 o 
   0   8   7       23.42       24.18      2.12 o 
   1   8   7       40.01       39.01      2.61 o 
  -7   9   7       20.43       22.38      4.05 o 
  -6   9   7        4.24        3.23      2.16 o 
  -5   9   7       87.15       88.65      3.71 o 
  -4   9   7      176.37      173.52      5.16 o 
  -3   9   7      109.59      104.48      2.58 o 
  -2   9   7       27.60       29.48      1.77 o 
  -1   9   7       66.59       67.18      2.49 o 
   0   9   7      111.99      113.90      3.89 o 
   1   9   7       65.27       69.44      3.31 o 
  -6  10   7       46.79       44.52      4.48 o 
  -5  10   7       36.88       39.10      2.70 o 
  -4  10   7        5.86        6.57      2.36 o 
  -3  10   7       54.45       52.90      2.01 o 
  -2  10   7      108.34      114.11      3.06 o 
  -1  10   7       64.22       68.16      2.56 o 
   0  10   7       15.99       15.77      2.28 o 
  -3  11   7       34.02       33.59      4.78 o 
  -2  11   7        6.30        7.73      2.37 o 
  -1  11   7       26.44       29.15      2.55 o 
  -5 -10   8        9.97       10.64      4.88 o 
  -4 -10   8        5.54        7.32      4.62 o 
  -1 -10   8       39.64       36.04      3.53 o 
  -5  -9   8       23.46       30.48      4.15 o 
  -4  -9   8      107.80      111.71      6.95 o 
  -3  -9   8       54.74       51.90      5.02 o 
  -2  -9   8       16.02       15.10      2.61 o 
  -1  -9   8       40.09       40.71      3.36 o 
   0  -9   8       81.90       79.67      4.72 o 
  -7  -8   8       45.87       41.61      3.01 o 
  -6  -8   8       85.17       80.03      3.55 o 
  -5  -8   8       35.99       36.77      2.49 o 
  -4  -8   8        2.08        1.41      3.40 o 
  -3  -8   8      113.95      106.67      6.67 o 
  -2  -8   8      199.50      197.27      3.98 o 
  -1  -8   8      110.19      112.91      3.59 o 
   0  -8   8       13.03       12.00      1.97 o 
   1  -8   8       24.78       22.22      1.95 o 
   2  -8   8       45.29       47.40      5.68 o 
  -8  -7   8       36.26       29.47      5.49 o 
  -7  -7   8       18.40       13.93      2.38 o 
  -6  -7   8        9.69       10.65      1.75 o 
  -5  -7   8      207.43      207.66      5.05 o 
  -4  -7   8      180.72      183.31      5.60 o 
  -3  -7   8       83.82       77.94      2.50 o 
  -2  -7   8        4.51        3.91      1.56 o 
  -1  -7   8      105.91      104.48      2.94 o 
   0  -7   8      173.87      171.89      4.26 o 
   1  -7   8      109.32      116.85      3.35 o 
   2  -7   8        7.41        8.75      2.59 o 
  -8  -6   8        4.36        7.63      2.55 o 
  -7  -6   8       70.84       70.79      3.03 o 
  -6  -6   8      101.57       98.35      3.29 o 
  -5  -6   8       83.96       82.83      2.96 o 
  -4  -6   8       43.82       40.80      2.34 o 
  -3  -6   8      164.78      167.83      3.30 o 
  -2  -6   8      332.60      331.11      4.09 o 
  -1  -6   8      156.62      158.29      4.14 o 
   0  -6   8        4.46        7.00      1.37 o 
   1  -6   8       66.86       64.36      2.48 o 
   2  -6   8      124.55      117.32      3.34 o 
   3  -6   8       36.72       34.28      3.29 o 
  -8  -5   8       39.46       38.33      3.48 o 
  -7  -5   8       41.90       37.65      2.31 o 
  -6  -5   8        5.88        5.97      1.49 o 
  -5  -5   8      151.13      161.17      3.72 o 
  -4  -5   8      444.21      439.42      5.50 o 
  -3  -5   8      179.12      177.83      2.97 o 
  -2  -5   8       22.87       23.31      1.30 o 
  -1  -5   8      101.82       95.50      2.34 o 
   0  -5   8      222.55      219.20      4.37 o 
   1  -5   8       97.60       99.39      2.82 o 
   2  -5   8       15.77       18.95      1.82 o 
  -8  -4   8       29.76       30.69      2.63 o 
  -7  -4   8      169.70      166.12      4.79 o 
  -6  -4   8      303.04      296.10      5.91 o 
  -5  -4   8      128.75      115.87      3.73 o 
  -4  -4   8       12.67       12.55      1.36 o 
  -3  -4   8      170.31      175.40      2.53 o 
  -2  -4   8      402.49      400.73      4.38 o 
  -1  -4   8      256.86      255.21      3.71 o 
   0  -4   8       19.09       20.70      1.35 o 
   1  -4   8       84.44       73.29      2.44 o 
   2  -4   8      113.87      114.38      3.03 o 
   3  -4   8       68.52       60.91      4.19 o 
  -8  -3   8      183.33      186.43      7.95 o 
  -7  -3   8       59.54       53.14      3.01 o 
  -6  -3   8       16.21       16.71      1.92 o 
  -5  -3   8      219.91      231.21      5.05 o 
  -4  -3   8      395.53      394.22      6.36 o 
  -3  -3   8      272.43      254.97      3.31 o 
  -2  -3   8        4.90        6.92      0.96 o 
  -1  -3   8      296.02      293.56      3.95 o 
   0  -3   8      380.97      387.42      6.24 o 
   1  -3   8      213.33      216.82      3.14 o 
   2  -3   8       25.15       28.41      1.73 o 
   3  -3   8       45.07       39.68      2.76 o 
   4  -3   8       20.27       17.57      3.43 o 
  -8  -2   8        0.22        1.50      1.89 o 
  -7  -2   8      128.14      133.81      4.28 o 
  -6  -2   8      264.71      245.99      5.51 o 
  -5  -2   8      352.65      322.12      5.89 o 
  -4  -2   8        2.96        1.52      0.59 o 
  -3  -2   8      429.90      446.80      4.20 o 
  -2  -2   8      541.05      542.18      5.00 o 
  -1  -2   8      288.56      294.27      3.94 o 
   0  -2   8        3.57        5.90      1.10 o 
   1  -2   8      113.82      106.21      2.74 o 
   2  -2   8      303.28      296.26      3.35 o 
   3  -2   8      108.90      112.44      3.67 o 
   4  -2   8       20.37       20.77      3.29 o 
  -9  -1   8       50.99       52.94      5.52 o 
  -8  -1   8       79.82       78.90      3.58 o 
  -7  -1   8       45.61       42.95      2.66 o 
  -6  -1   8       32.20       37.07      2.52 o 
  -5  -1   8      391.26      408.50      8.71 o 
  -4  -1   8      600.57      590.48      6.45 o 
  -3  -1   8      352.60      345.07      3.36 o 
  -2  -1   8       34.36       36.33      1.62 o 
  -1  -1   8      306.23      296.45      4.01 o 
   0  -1   8      591.83      587.58      5.81 o 
   1  -1   8      218.52      220.43      3.36 o 
   2  -1   8       16.86       20.69      1.21 o 
   3  -1   8        8.82        5.73      1.50 o 
   4  -1   8      115.42      116.44      5.54 o 
  -9   0   8       12.11       11.71      3.76 o 
  -8   0   8       60.41       65.83      3.26 o 
  -7   0   8      187.61      197.96      5.06 o 
  -6   0   8      372.83      359.56      6.45 o 
  -5   0   8       29.26       28.78      2.23 o 
  -4   0   8       60.09       69.03      1.27 o 
  -3   0   8      550.59      559.99      4.24 o 
  -2   0   8      889.78      895.71      7.29 o 
  -1   0   8      360.55      373.74      4.51 o 
   0   0   8       89.85       99.67      2.29 o 
   1   0   8       61.62       53.98      2.20 o 
   2   0   8      209.55      208.32      3.44 o 
   3   0   8      104.30      106.70      3.70 o 
   4   0   8        2.39        2.86      3.22 o 
  -9   1   8       53.18       52.77      5.29 o 
  -8   1   8       83.65       79.86      3.57 o 
  -7   1   8       42.29       38.83      2.62 o 
  -6   1   8       35.12       42.24      2.60 o 
  -5   1   8      407.05      430.62      6.92 o 
  -4   1   8      597.93      591.31      3.58 o 
  -3   1   8      363.85      356.93      6.25 o 
  -2   1   8       32.73       32.27      1.34 o 
  -1   1   8      319.49      318.17      4.58 o 
   0   1   8      595.57      594.13      7.19 o 
   1   1   8      236.37      237.94      4.82 o 
   2   1   8       18.20       20.73      3.65 o 
   3   1   8        8.43        4.54      1.91 o 
  -9   2   8        9.85       13.40      3.72 o 
  -8   2   8        0.99        0.94      1.86 o 
  -7   2   8      124.57      132.97      4.31 o 
  -6   2   8      268.88      265.14     10.84 o 
  -5   2   8      351.06      312.30      6.26 o 
  -4   2   8        2.07        1.34      0.59 o 
  -3   2   8      435.51      454.23      7.33 o 
  -2   2   8      549.85      558.53      7.90 o 
  -1   2   8      300.32      307.04      4.73 o 
   0   2   8        3.66        5.10      1.49 o 
   1   2   8      118.74      111.62      3.54 o 
   2   2   8      298.18      293.48      5.86 o 
   3   2   8      112.74      111.54      3.97 o 
  -9   3   8       68.65       68.55      5.93 o 
  -8   3   8      176.40      182.83      6.69 o 
  -7   3   8       58.54       50.99      2.96 o 
  -6   3   8       15.28       14.93      1.94 o 
  -5   3   8      209.97      215.44      5.25 o 
  -4   3   8      408.75      399.76      6.86 o 
  -3   3   8      262.40      247.38      5.51 o 
  -2   3   8        6.20        5.38      1.59 o 
  -1   3   8      289.69      279.88      5.19 o 
   0   3   8      374.01      376.76      4.99 o 
   1   3   8      219.43      220.44      4.46 o 
   2   3   8       25.58       30.76      2.39 o 
   3   3   8       46.18       40.84      5.69 o 
  -9   4   8        6.04        4.08      3.94 o 
  -8   4   8       30.27       31.17      2.55 o 
  -7   4   8      174.26      181.35      6.30 o 
  -6   4   8      299.00      297.55      6.18 o 
  -5   4   8      113.71      104.74      4.68 o 
  -4   4   8       14.53       17.47      1.97 o 
  -3   4   8      158.61      153.50      4.53 o 
  -2   4   8      413.46      411.30      5.55 o 
  -1   4   8      263.52      257.61      5.12 o 
   0   4   8       17.49       21.61      1.59 o 
   1   4   8       83.75       81.56      3.31 o 
   2   4   8      113.09      108.95      6.28 o 
  -9   5   8       29.03       35.46      4.35 o 
  -8   5   8       39.73       40.90      2.85 o 
  -7   5   8       42.53       37.42      2.71 o 
  -6   5   8        4.13        3.72      1.76 o 
  -5   5   8      163.00      178.91      5.02 o 
  -4   5   8      450.60      449.66      8.07 o 
  -3   5   8      180.28      187.85      5.08 o 
  -2   5   8       20.56       22.61      1.89 o 
  -1   5   8       94.97       91.46      2.69 o 
   0   5   8      223.18      225.72      4.91 o 
   1   5   8       95.22       98.05      3.67 o 
   2   5   8       15.17       16.87      2.29 o 
  -8   6   8        2.94        1.83      3.92 o 
  -7   6   8       71.30       75.41      3.49 o 
  -6   6   8       99.45       98.04      3.89 o 
  -5   6   8       96.53       92.45      3.81 o 
  -4   6   8       40.31       40.18      2.75 o 
  -3   6   8      162.79      161.28      4.89 o 
  -2   6   8      330.86      340.31      4.85 o 
  -1   6   8      151.88      156.79      3.50 o 
   0   6   8        3.69        5.50      1.46 o 
   1   6   8       67.44       66.95      3.17 o 
  -8   7   8       41.32       47.78      4.99 o 
  -7   7   8       20.19       22.00      2.27 o 
  -6   7   8        9.69        9.40      2.15 o 
  -5   7   8      196.86      196.62      5.43 o 
  -4   7   8      172.09      177.39      5.20 o 
  -3   7   8       79.56       79.49      3.72 o 
  -2   7   8        5.93        5.64      1.39 o 
  -1   7   8      104.43      111.64      3.10 o 
   0   7   8      170.07      167.51      3.83 o 
   1   7   8      113.50      114.42      5.77 o 
  -7   8   8       43.92       46.03      5.09 o 
  -6   8   8       90.78       90.37      3.95 o 
  -5   8   8       32.90       31.50      2.64 o 
  -4   8   8        3.18        4.38      2.22 o 
  -3   8   8      110.23      111.87      4.44 o 
  -2   8   8      197.06      201.71      4.05 o 
  -1   8   8      110.46      110.96      3.16 o 
   0   8   8       12.56       12.65      2.22 o 
  -6   9   8        3.82        7.76      4.63 o 
  -5   9   8       26.97       25.12      4.36 o 
  -4   9   8      113.65      121.36      7.60 o 
  -3   9   8       60.31       65.22      6.11 o 
  -2   9   8       16.92       18.45      2.20 o 
  -1   9   8       38.53       38.71      3.76 o 
  -5  10   8       10.64        6.18      4.78 o 
  -4  10   8        5.86       10.71      4.99 o 
  -3  10   8       24.03       24.44      4.90 o 
  -2  10   8       65.81       71.70      3.26 o 
  -4  -9   9       35.96       41.15      4.96 o 
  -4  -8   9       13.98       12.37      4.44 o 
  -3  -8   9       63.32       60.82      5.71 o 
  -1  -8   9       26.96       28.84      3.22 o 
  -7  -7   9        3.06        5.78      3.57 o 
  -6  -7   9        8.85        9.99      3.05 o 
  -5  -7   9       57.72       59.64      5.89 o 
  -4  -7   9      114.23      110.70      7.57 o 
  -3  -7   9       70.58       64.61      5.52 o 
  -2  -7   9       32.74       31.66      3.52 o 
  -1  -7   9       69.44       68.82      3.91 o 
   0  -7   9      116.84      117.94      5.28 o 
  -7  -6   9       74.75       74.12      4.45 o 
  -6  -6   9      109.50      110.63      5.36 o 
  -5  -6   9       31.27       32.50      2.36 o 
  -4  -6   9        5.65        6.08      1.91 o 
  -3  -6   9      107.85       98.46      6.83 o 
  -2  -6   9      180.61      178.13      4.51 o 
  -1  -6   9       74.18       71.95      3.92 o 
   0  -6   9       31.50       29.44      2.11 o 
   1  -6   9       20.78       18.83      2.25 o 
  -8  -5   9       37.72       29.82      5.26 o 
  -7  -5   9       13.48       14.58      2.40 o 
  -6  -5   9       20.45       18.40      2.17 o 
  -5  -5   9      170.65      170.93      7.58 o 
  -4  -5   9      189.37      185.15      4.79 o 
  -3  -5   9       32.94       31.35      2.26 o 
  -2  -5   9        4.05        3.60      1.29 o 
  -1  -5   9       98.78       95.08      3.48 o 
   0  -5   9      177.18      180.28      3.84 o 
   1  -5   9      129.70      134.69      3.96 o 
  -8  -4   9       15.92       10.19      4.69 o 
  -7  -4   9       87.90       99.46      5.70 o 
  -6  -4   9      110.84      105.78      3.57 o 
  -5  -4   9       69.68       64.44      3.15 o 
  -4  -4   9       32.32       34.96      2.42 o 
  -3  -4   9      308.66      299.51      5.85 o 
  -2  -4   9      390.89      392.36      7.19 o 
  -1  -4   9       88.67       96.10      2.59 o 
   0  -4   9        0.21        0.81      1.95 o 
   1  -4   9      116.50      103.92      3.08 o 
  -7  -3   9       15.07       12.99      2.05 o 
  -6  -3   9       54.90       60.67      3.17 o 
  -5  -3   9      265.49      276.59      5.94 o 
  -4  -3   9      348.19      342.75      6.77 o 
  -3  -3   9      179.87      177.72      3.07 o 
  -2  -3   9       21.45       20.87      1.49 o 
  -1  -3   9      169.02      164.06      3.27 o 
   0  -3   9      233.88      226.72      3.93 o 
   1  -3   9       42.64       47.95      2.20 o 
   2  -3   9        7.44        9.74      2.48 o 
  -7  -2   9      162.89      163.80      4.97 o 
  -6  -2   9      213.40      208.04      8.22 o 
  -5  -2   9       20.54       17.97      2.02 o 
  -4  -2   9       33.68       38.58      2.53 o 
  -3  -2   9      183.07      178.49      3.00 o 
  -2  -2   9      299.30      304.39      4.16 o 
  -1  -2   9      173.45      176.29      3.43 o 
   0  -2   9        6.32        8.65      1.36 o 
   1  -2   9       33.33       28.75      1.81 o 
   2  -2   9      109.77      108.98      4.22 o 
   3  -2   9       21.23       16.11      5.27 o 
  -7  -1   9       20.97       17.93      2.18 o 
  -6  -1   9       10.25       17.64      2.10 o 
  -5  -1   9      212.23      214.95      6.04 o 
  -4  -1   9      363.37      344.99      6.54 o 
  -3  -1   9       73.84       72.77      2.16 o 
  -2  -1   9       17.90       18.04      1.39 o 
  -1  -1   9      189.56      184.87      3.54 o 
   0  -1   9      253.83      249.87      4.26 o 
   1  -1   9      123.73      130.65      3.34 o 
   2  -1   9        0.05       -1.66      1.66 o 
  -7   0   9      136.60      145.38      4.81 o 
  -6   0   9      199.38      189.39      5.17 o 
  -5   0   9      103.55       90.06      3.67 o 
  -4   0   9        8.37       14.09      1.89 o 
  -3   0   9      287.18      315.23      4.25 o 
  -2   0   9      464.89      486.35      5.90 o 
  -1   0   9       96.39      104.59      2.72 o 
   0   0   9       27.74       26.14      1.70 o 
   1   0   9      182.68      171.43      3.32 o 
   2   0   9      152.17      156.90      3.55 o 
   3   0   9       73.57       73.35      4.32 o 
  -8   1   9       83.94       73.98      6.40 o 
  -7   1   9       20.19       17.02      2.09 o 
  -6   1   9       10.64       15.42      2.56 o 
  -5   1   9      209.32      209.93      5.45 o 
  -4   1   9      353.41      352.88      6.87 o 
  -3   1   9       75.98       73.19      2.16 o 
  -2   1   9       18.45       18.37      1.36 o 
  -1   1   9      198.53      192.95      3.70 o 
   0   1   9      251.83      265.19      4.85 o 
   1   1   9      115.90      120.82      3.09 o 
   2   1   9        0.01        1.06      1.72 o 
   3   1   9       19.73       21.21      3.71 o 
  -8   2   9       27.86       37.04      4.77 o 
  -7   2   9      158.30      162.11      5.06 o 
  -6   2   9      206.76      205.89      5.51 o 
  -5   2   9       21.06       16.60      2.08 o 
  -4   2   9       34.71       38.00      2.72 o 
  -3   2   9      178.74      185.55      5.11 o 
  -2   2   9      286.61      289.03      4.25 o 
  -1   2   9      169.89      177.06      5.12 o 
   0   2   9        5.36        7.94      1.75 o 
   1   2   9       30.40       24.79      2.23 o 
   2   2   9      113.07      114.80      8.31 o 
  -8   3   9       43.59       54.23      5.49 o 
  -7   3   9       17.66       16.89      3.00 o 
  -6   3   9       54.16       61.52      3.38 o 
  -5   3   9      264.44      277.24      6.37 o 
  -4   3   9      342.40      339.70      6.90 o 
  -3   3   9      176.42      175.72      7.40 o 
  -2   3   9       19.25       15.96      2.08 o 
  -1   3   9      164.59      160.50      3.96 o 
   0   3   9      230.96      228.33      5.21 o 
   1   3   9       46.47       54.24      2.93 o 
   2   3   9        6.63        6.09      3.78 o 
  -8   4   9       16.63       13.40      4.21 o 
  -7   4   9       87.32       93.42      6.86 o 
  -6   4   9      113.70      115.38      4.40 o 
  -5   4   9       74.93       64.58      3.75 o 
  -4   4   9       29.93       36.25      3.37 o 
  -3   4   9      317.43      321.50      6.86 o 
  -2   4   9      396.97      402.58      7.69 o 
  -1   4   9       86.06       87.04      3.45 o 
   0   4   9        0.32        1.22      1.91 o 
   1   4   9      119.78      127.51      6.02 o 
  -7   5   9       12.15        5.99      3.96 o 
  -6   5   9       22.00       25.38      2.50 o 
  -5   5   9      169.59      177.29      5.39 o 
  -4   5   9      186.72      186.05      5.46 o 
  -3   5   9       33.72       31.52      2.76 o 
  -2   5   9        5.30        5.02      1.77 o 
  -1   5   9       97.46       99.87      3.71 o 
   0   5   9      184.93      192.47      5.06 o 
  -7   6   9       74.33       83.89      6.67 o 
  -6   6   9      111.42      107.37      7.33 o 
  -5   6   9       27.82       26.36      2.62 o 
  -4   6   9        7.63        9.19      2.18 o 
  -3   6   9      104.03      104.35      4.35 o 
  -2   6   9      177.09      180.88      4.30 o 
  -1   6   9       76.77       78.92      3.45 o 
  -6   7   9       10.58        9.08      4.48 o 
  -5   7   9       60.38       65.87      6.40 o 
  -4   7   9      119.83      128.31      8.07 o 
  -3   7   9       77.49       83.77      6.80 o 
  -2   7   9       31.56       33.64      5.69 o 
  -3  -7  10       30.38       24.09      5.22 o 
  -3  -6  10      116.50      106.50      7.58 o 
  -2  -6  10       60.73       50.68      5.81 o 
  -6  -5  10       55.11       58.51      4.05 o 
  -5  -5  10       65.33       60.62      4.31 o 
  -4  -5  10      111.73      118.10      4.17 o 
  -3  -5  10       43.17       46.35      5.48 o 
  -2  -5  10       25.83       20.97      4.62 o 
  -1  -5  10      109.54       88.62      6.87 o 
  -6  -4  10       81.50       75.29      4.49 o 
  -5  -4  10       12.83       11.36      2.74 o 
  -4  -4  10       23.56       24.10      2.98 o 
  -3  -4  10       84.49       85.58      3.62 o 
  -2  -4  10      126.64      135.32      8.33 o 
  -1  -4  10       16.40       19.15      4.56 o 
   0  -4  10       27.76       27.01      2.10 o 
  -6  -3  10       14.45       19.19      2.87 o 
  -5  -3  10      151.92      149.36      4.90 o 
  -4  -3  10      104.41      109.61      4.22 o 
  -3  -3  10       10.34        9.16      2.11 o 
  -2  -3  10       20.05       16.65      2.56 o 
  -1  -3  10      108.99      112.61      7.60 o 
   0  -3  10      147.62      154.41      6.26 o 
   1  -3  10       58.60       62.59      4.47 o 
  -6  -2  10       68.10       65.84      4.66 o 
  -5  -2  10       14.93       10.90      2.21 o 
  -4  -2  10       46.89       51.56      3.09 o 
  -3  -2  10      270.26      281.73      6.33 o 
  -2  -2  10      217.70      221.71      7.40 o 
  -1  -2  10       46.79       47.10      2.90 o 
   0  -2  10       34.86       32.68      2.58 o 
   1  -2  10       78.39       82.90      4.51 o 
  -6  -1  10       85.48       87.28      4.94 o 
  -5  -1  10      184.73      196.04      5.83 o 
  -4  -1  10      217.03      209.58     12.66 o 
  -3  -1  10       52.45       52.08      3.02 o 
  -2  -1  10       31.10       34.65      2.58 o 
  -1  -1  10      118.56      112.77      4.53 o 
   0  -1  10      115.59      116.18      3.25 o 
   1  -1  10       36.90       38.61      3.42 o 
  -6   0  10      163.23      165.48      6.33 o 
  -5   0  10       17.02       12.55      2.19 o 
  -4   0  10       35.98       36.40      2.76 o 
  -3   0  10      123.60      122.46      4.42 o 
  -2   0  10      189.04      188.69      5.39 o 
  -1   0  10       65.21       60.25      3.36 o 
   0   0  10        0.36        1.66      2.06 o 
   1   0  10       33.80       28.75      2.42 o 
  -6   1  10       78.69       90.69      4.92 o 
  -5   1  10      190.17      195.82      6.79 o 
  -4   1  10      216.46      212.47      5.87 o 
  -3   1  10       53.96       46.53      3.03 o 
  -2   1  10       27.88       26.87      2.51 o 
  -1   1  10      111.96      109.97      4.29 o 
   0   1  10      118.67      121.25      3.74 o 
   1   1  10       39.85       43.52      2.62 o 
  -5   2  10       15.72       16.75      2.28 o 
  -4   2  10       44.61       52.81      3.29 o 
  -3   2  10      277.58      298.69      6.79 o 
  -2   2  10      217.50      222.96      5.99 o 
  -1   2  10       47.45       49.20      3.76 o 
   0   2  10       36.41       35.31      2.38 o 
   1   2  10       76.56       76.02      4.66 o 
  -4   3  10      108.31      104.48      4.33 o 
  -3   3  10       11.67        8.17      2.28 o 
  -2   3  10       21.60       21.97      3.93 o 
  -1   3  10      113.93      118.97      8.04 o 
  -4  -3  11       91.09       89.82      5.03 o 
  -4  -2  11       26.83       31.51      3.43 o 
  -3  -2  11      104.59      100.25      5.08 o 
  -2  -2  11       56.67       52.99      3.99 o 
  -3  -1  11        6.91       12.95      3.42 o 
  -2  -1  11       31.43       32.17      3.53 o 
                                                 
